# Supplementary material for: Impact of tiny targets on Glossina fuscipes quanzensis, the primary vector of human African trypanosomiasis in the Democratic Republic of the Congo
Source: PLoS Negl Trop Dis. 2020 Oct 16;14(10):e0008270. doi: 10.1371/journal.pntd.0008270 (PMC7608941; doi:10.1371/journal.pntd.0008270)
Supplement: S1 Table — (XLSX) [file pntd.0008270.s001.xlsx]

## Sheet: trapdata
latitude	longitude	site ID	collection period	total catch	trapping days	month	year	distance to tartget (m)	habitat suitability
-4.76454	18.2334	1	Exploratory	0	1	1	2015	NA	0.189938
-4.76465	18.2307	2	Exploratory	0	1	1	2015	NA	0.0804632
-4.7651	18.2293	3	Exploratory	2	1	1	2015	NA	0.0800266
-4.76559	18.2285	4	Exploratory	NA	1	1	2015	NA	0.0797044
-4.66581	18.0384	5	Exploratory	3	1	1	2015	NA	0.146959
-4.66608	18.0386	6	Exploratory	0	1	1	2015	NA	0.112991
-4.66613	18.0379	7	Exploratory	0	1	1	2015	NA	0.102688
-4.66995	18.0349	8	Exploratory	1	1	1	2015	NA	0.0915948
-4.67084	18.0349	9	Exploratory	1	1	1	2015	NA	0.086807
-4.68188	18.0306	10	Exploratory	0	1	1	2015	NA	0.101365
-4.76608	17.9146	11	Exploratory	0	2	2	2015	NA	0.196603
-4.76582	17.9144	12	Exploratory	0	2	2	2015	NA	0.173445
-4.70685	17.9713	13	Exploratory	18	2	2	2015	NA	0.218539
-4.70743	17.9707	14	Exploratory	0	2	2	2015	NA	0.128658
-4.70841	17.9702	15	Exploratory	1	2	2	2015	NA	0.0884867
-4.70983	17.9711	16	Exploratory	0	2	2	2015	NA	0.0887432
-4.70958	17.97	17	Exploratory	2	2	2	2015	NA	0.0823952
-4.71118	17.9695	18	Exploratory	0	2	2	2015	NA	0.0765069
-4.70909	17.8847	19	Exploratory	0	2	2	2015	NA	0.527819
-4.70848	17.8843	20	Exploratory	1	2	2	2015	NA	0.597148
-4.70793	17.8852	21	Exploratory	1	2	2	2015	NA	0.328864
-4.71005	17.9224	22	Exploratory	0	2	2	2015	NA	0.238486
-4.71034	17.9225	23	Exploratory	0	2	2	2015	NA	0.187155
-4.6084	17.8873	24	Exploratory	1	2	2	2015	NA	0.394142
-4.60854	17.8873	25	Exploratory	0	2	2	2015	NA	0.391879
-4.60902	17.8878	26	Exploratory	2	2	2	2015	NA	0.198277
-4.6103	17.8875	27	Exploratory	0	2	2	2015	NA	0.353798
-4.61102	17.8882	28	Exploratory	1	2	2	2015	NA	0.31203
-4.61204	17.8886	29	Exploratory	0	2	2	2015	NA	0.363822
-4.61312	17.8882	30	Exploratory	0	2	2	2015	NA	0.29731
-4.52597	17.9347	31	Exploratory	2	2	2	2015	NA	0.575438
-4.52642	17.9346	32	Exploratory	0	2	2	2015	NA	0.526451
-4.52733	17.9344	33	Exploratory	0	2	2	2015	NA	0.573381
-4.52526	17.9354	34	Exploratory	0	2	2	2015	NA	0.496049
-4.52506	17.9359	35	Exploratory	0	2	2	2015	NA	0.506917
-4.52581	17.9363	36	Exploratory	0	2	2	2015	NA	0.440993
-4.5258	17.9371	37	Exploratory	0	2	2	2015	NA	0.239625
-4.52565	17.9379	38	Exploratory	0	2	2	2015	NA	0.225895
-4.52762	17.9357	39	Exploratory	0	2	2	2015	NA	0.429388
-4.53013	17.9347	40	Exploratory	2	2	2	2015	NA	0.530584
-4.53	17.9349	41	Exploratory	0	2	2	2015	NA	0.574696
-4.50106	17.9652	42	Exploratory	2	2	2	2015	NA	0.259086
-4.50174	17.9653	43	Exploratory	0	2	2	2015	NA	0.234816
-4.50244	17.965	44	Exploratory	0	2	2	2015	NA	0.157207
-4.50317	17.9657	45	Exploratory	NA	2	2	2015	NA	0.090438
-4.5035	17.9666	46	Exploratory	0	2	2	2015	NA	0.0841321
-4.50401	17.9677	47	Exploratory	2	2	2	2015	NA	0.0723693
-4.5511	17.978	48	Exploratory	2	2	2	2015	NA	0.540616
-4.55059	17.9779	49	Exploratory	0	2	2	2015	NA	0.436832
-4.46088	17.962	50	Exploratory	0	2	2	2015	NA	0.212436
-4.46103	17.9618	51	Exploratory	1	2	2	2015	NA	0.207156
-4.46076	17.9623	52	Exploratory	0	2	2	2015	NA	0.124719
-4.46127	17.9629	53	Exploratory	0	2	2	2015	NA	0.0981407
-4.46147	17.9638	54	Exploratory	0	2	2	2015	NA	0.0733504
-4.46136	17.9648	55	Exploratory	0	2	2	2015	NA	0.0723707
-4.46082	17.9658	56	Exploratory	0	2	2	2015	NA	0.0761513
-4.46058	17.9668	57	Exploratory	0	2	2	2015	NA	0.0690348
-4.4604	17.9678	58	Exploratory	0	2	2	2015	NA	0.0693166
-4.46058	17.9689	59	Exploratory	0	2	2	2015	NA	0.0683573
-4.43632	17.956	60	Exploratory	0	2	2	2015	NA	0.317877
-4.43622	17.9557	61	Exploratory	0	2	2	2015	NA	0.240569
-4.43629	17.9567	62	Exploratory	0	2	2	2015	NA	0.291936
-4.43629	17.9572	63	Exploratory	0	2	2	2015	NA	0.271501
-4.43695	17.958	64	Exploratory	0	2	2	2015	NA	0.256676
-4.43544	17.9562	65	Exploratory	1	2	2	2015	NA	0.254289
-4.43511	17.9554	66	Exploratory	0	2	2	2015	NA	0.54584
-4.43572	17.9554	67	Exploratory	0	2	2	2015	NA	0.319485
-4.43447	17.9557	68	Exploratory	0	2	2	2015	NA	0.376791
-4.43376	17.9558	69	Exploratory	0	2	2	2015	NA	0.251169
-4.318	17.9349	70	Exploratory	0	2	2	2015	NA	0.501745
-4.31848	17.9348	71	Exploratory	4	2	2	2015	NA	0.46686
-4.31869	17.9352	72	Exploratory	0	2	2	2015	NA	0.471131
-4.31944	17.9353	73	Exploratory	0	2	2	2015	NA	0.442743
-4.31922	17.9346	74	Exploratory	2	2	2	2015	NA	0.410589
-4.31987	17.938	75	Exploratory	0	2	2	2015	NA	0.17488
-4.38577	18.0279	76	Exploratory	0	2	2	2015	NA	0.0937304
-4.3948	18.0303	77	Exploratory	0	2	2	2015	NA	0.0730111
-4.39998	18.0299	78	Exploratory	0	2	2	2015	NA	0.0844438
-4.41522	18.0287	79	Exploratory	0	2	2	2015	NA	0.218567
-4.41727	18.0298	80	Exploratory	0	2	2	2015	NA	0.072757
-4.41732	18.0302	81	Exploratory	0	2	2	2015	NA	0.0766198
-4.20747	17.9406	82	Exploratory	0	1	2	2015	NA	0.348608
-4.2072	17.9406	83	Exploratory	3	1	2	2015	NA	0.347319
-4.20704	17.941	84	Exploratory	1	1	2	2015	NA	0.306524
-4.20753	17.9417	85	Exploratory	0	1	2	2015	NA	0.288528
-4.20789	17.9422	86	Exploratory	0	1	2	2015	NA	0.142556
-4.2074	17.943	87	Exploratory	0	1	2	2015	NA	0.110651
-4.20697	17.9438	88	Exploratory	0	1	2	2015	NA	0.119051
-4.20689	17.9447	89	Exploratory	1	1	2	2015	NA	0.131953
-4.2067	17.9463	90	Exploratory	1	1	2	2015	NA	0.148704
-4.20648	17.9478	91	Exploratory	0	1	2	2015	NA	0.10309
-4.29603	18.0449	92	Exploratory	0	1	2	2015	NA	0.0669639
-4.29652	18.0451	93	Exploratory	0	1	2	2015	NA	0.0686909
-4.29711	18.0459	94	Exploratory	0	1	2	2015	NA	0.0654983
-4.29716	18.0467	95	Exploratory	0	1	2	2015	NA	0.0651607
-4.29701	18.0473	96	Exploratory	0	1	2	2015	NA	0.0661825
-4.56426	17.999	97	Exploratory	0	2	2	2015	NA	0.172853
-4.56413	17.9991	98	Exploratory	1	2	2	2015	NA	0.176178
-4.56422	17.9989	99	Exploratory	0	2	2	2015	NA	0.140081
-4.56359	17.9985	100	Exploratory	0	2	2	2015	NA	0.0989652
-4.56401	17.9982	101	Exploratory	0	2	2	2015	NA	0.139222
-4.56312	17.9979	102	Exploratory	0	2	2	2015	NA	0.163006
-4.56306	17.9972	103	Exploratory	0	2	2	2015	NA	0.163945
-4.56423	17.9985	104	Exploratory	0	2	2	2015	NA	0.122423
-4.56451	17.9974	105	Exploratory	0	2	2	2015	NA	0.160743
-4.56662	17.9877	106	Exploratory	0	2	2	2015	NA	0.0962865
-4.56686	17.9872	107	Exploratory	0	2	2	2015	NA	0.0824288
-4.59707	18.0131	108	Exploratory	0	2	2	2015	NA	0.184982
-4.59666	18.0134	109	Exploratory	0	2	2	2015	NA	0.187695
-4.59706	18.0128	110	Exploratory	0	2	2	2015	NA	0.171307
-4.59537	18.0131	111	Exploratory	0	2	2	2015	NA	0.234154
-4.59474	18.0132	112	Exploratory	0	2	2	2015	NA	0.188577
-4.59503	18.0129	113	Exploratory	0	2	2	2015	NA	0.205537
-4.70308	17.9845	114	Exploratory	5	2	2	2015	NA	0.214093
-4.70355	17.9842	115	Exploratory	1	2	2	2015	NA	0.212648
-4.70413	17.9837	116	Exploratory	28	2	2	2015	NA	0.489789
-4.70495	17.9836	117	Exploratory	4	2	2	2015	NA	0.443064
-4.74792	17.9785	118	Exploratory	1	2	2	2015	NA	0.162974
-4.74817	17.9791	119	Exploratory	1	2	2	2015	NA	0.163155
-4.75866	17.9132	121	Exploratory	0	2	2	2015	NA	0.237973
-4.75793	17.9131	122	Exploratory	0	2	2	2015	NA	0.136812
-4.74957	17.9141	123	Exploratory	0	2	2	2015	NA	0.204186
-4.7486	17.9128	124	Exploratory	0	2	2	2015	NA	0.168042
-4.74419	17.9074	125	Exploratory	0	2	2	2015	NA	0.482856
-4.74361	17.9084	126	Exploratory	0	2	2	2015	NA	0.135738
-4.73638	17.9088	127	Exploratory	0	2	2	2015	NA	0.162907
-4.73535	17.9067	128	Exploratory	0	2	2	2015	NA	0.387224
-4.72959	17.9053	129	Exploratory	0	2	2	2015	NA	0.447525
-4.72916	17.9069	130	Exploratory	0	2	2	2015	NA	0.302192
-4.7237	17.9012	131	Exploratory	0	2	2	2015	NA	0.452056
-4.72283	17.901	132	Exploratory	0	2	2	2015	NA	0.213763
-4.71831	17.8957	133	Exploratory	1	2	2	2015	NA	0.178408
-4.71789	17.8948	134	Exploratory	0	2	2	2015	NA	0.382578
-4.71126	17.8953	135	Exploratory	1	2	2	2015	NA	0.159465
-4.71027	17.8951	136	Exploratory	0	2	2	2015	NA	0.226967
-4.70741	17.8765	137	Exploratory	0	1	2	2015	NA	0.349323
-4.70648	17.8767	138	Exploratory	0	1	2	2015	NA	0.34407
-4.70423	17.8762	139	Exploratory	0	1	2	2015	NA	0.387992
-4.70333	17.8668	140	Exploratory	0	1	2	2015	NA	0.317688
-4.70301	17.8661	141	Exploratory	0	1	2	2015	NA	0.300045
-4.69356	17.8588	142	Exploratory	0	1	2	2015	NA	0.179252
-4.6938	17.8576	143	Exploratory	0	1	2	2015	NA	0.259163
-4.68194	17.8589	144	Exploratory	0	1	2	2015	NA	0.221723
-4.6806	17.86	145	Exploratory	0	1	2	2015	NA	0.194737
-4.67039	17.8625	146	Exploratory	0	1	2	2015	NA	0.263721
-4.66958	17.8614	147	Exploratory	0	1	2	2015	NA	0.176742
-4.65846	17.8602	148	Exploratory	0	1	2	2015	NA	0.297681
-4.6583	17.8608	149	Exploratory	0	1	2	2015	NA	0.39287
-4.65351	17.8713	150	Exploratory	0	1	2	2015	NA	0.184273
-4.65331	17.8722	151	Exploratory	0	1	2	2015	NA	0.157289
-4.62847	17.8742	152	Exploratory	0	1	2	2015	NA	0.396764
-4.6292	17.8758	153	Exploratory	0	1	2	2015	NA	0.35568
-4.70414	17.9837	MBA01	T0	27	2	7	2015	NA	0.456326
-4.70347	17.9843	MBA02	T0	0	2	7	2015	NA	0.212096
-4.70313	17.9845	MBA03	T0	0	2	7	2015	NA	0.214093
-4.70256	17.9851	MBA04	T0	0	2	7	2015	NA	0.155765
-4.70166	17.9854	MBA05	T0	0	2	7	2015	NA	0.17942
-4.70107	17.9857	MBA06	T0	39	2	7	2015	NA	0.232926
-4.70054	17.9862	MBA07	T0	0	2	7	2015	NA	0.107511
-4.70491	17.9836	MBA08	T0	0	2	7	2015	NA	0.443064
-4.70683	17.9714	ZWA01	T0	0	2	7	2015	NA	0.217538
-4.70627	17.9716	ZWA02	T0	10	2	7	2015	NA	0.22155
-4.70606	17.9718	ZWA03	T0	0	2	7	2015	NA	0.218621
-4.70596	17.9722	ZWA04	T0	1	2	7	2015	NA	0.226507
-4.70599	17.9726	ZWA05	T0	0	2	7	2015	NA	0.135896
-4.70586	17.9727	ZWA06	T0	0	2	7	2015	NA	0.127712
-4.70582	17.9729	ZWA07	T0	0	2	7	2015	NA	0.136568
-4.70994	17.9712	ZWA08	T0	0	2	7	2015	NA	0.0894626
-4.50122	17.9645	YAS01	T0	1	2	7	2015	NA	0.627378
-4.50148	17.9647	YAS02	T0	0	2	7	2015	NA	0.380968
-4.50093	17.965	YAS03	T0	9	2	7	2015	NA	0.557689
-4.50082	17.9654	YAS04	T0	2	2	7	2015	NA	0.458098
-4.50182	17.9636	YAS05	T0	4	2	7	2015	NA	0.628866
-4.50142	17.9637	YAS06	T0	4	2	7	2015	NA	0.540226
-4.50088	17.9638	YAS07	T0	6	2	7	2015	NA	0.630802
-4.50007	17.9648	YAS08	T0	0	2	7	2015	NA	0.391669
-4.54978	17.979	KAF01	T0	0	2	7	2015	NA	0.27584
-4.55054	17.9784	KAF02	T0	1	2	7	2015	NA	0.436102
-4.55043	17.9781	KAF03	T0	0	2	7	2015	NA	0.394925
-4.55095	17.9777	KAF04	T0	0	2	7	2015	NA	0.416273
-4.55144	17.9774	KAF05	T0	1	2	7	2015	NA	0.491018
-4.55119	17.9779	KAF06	T0	5	2	7	2015	NA	0.526547
-4.55104	17.9786	KAF07	T0	1	2	7	2015	NA	0.403321
-4.55115	17.979	KAF08	T0	2	2	7	2015	NA	0.256609
-4.56656	18.001	KBB01	T0	0	1	7	2015	NA	0.173583
-4.5666	18.0006	KBB02	T0	0	1	7	2015	NA	0.181964
-4.56604	18.0004	KBB03	T0	0	1	7	2015	NA	0.191407
-4.56559	18.0005	KBB04	T0	1	1	7	2015	NA	0.329582
-4.56527	18.0001	KBB05	T0	1	1	7	2015	NA	0.288573
-4.56487	17.9997	KBB06	T0	0	1	7	2015	NA	0.224267
-4.56454	17.9991	KBB07	T0	0	1	7	2015	NA	0.137716
-4.56421	17.999	KBB08	T0	0	1	7	2015	NA	0.170969
-4.4608	17.962	MUK01	T0	0	2	7	2015	NA	0.210198
-4.46072	17.962	MUK02	T0	2	2	7	2015	NA	0.278513
-4.46324	17.9603	MUK03	T0	1	2	7	2015	NA	0.459191
-4.46273	17.9604	MUK04	T0	1	2	7	2015	NA	0.373218
-4.46248	17.9605	MUK05	T0	0	2	7	2015	NA	0.328279
-4.46191	17.9606	MUK06	T0	0	2	7	2015	NA	0.348097
-4.46173	17.9608	MUK07	T0	2	2	7	2015	NA	0.383667
-4.46126	17.9612	MUK08	T0	0	2	7	2015	NA	0.171414
-4.31374	17.9343	MOK01	T0	0	2	7	2015	NA	0.21964
-4.31434	17.9344	MOK02	T0	1	2	7	2015	NA	0.363461
-4.31485	17.9346	MOK03	T0	0	2	7	2015	NA	0.313423
-4.31516	17.9346	MOK04	T0	0	2	7	2015	NA	0.267465
-4.31582	17.9348	MOK05	T0	0	2	7	2015	NA	0.27695
-4.317	17.9352	MOK06	T0	2	2	7	2015	NA	0.461081
-4.31802	17.9349	MOK07	T0	2	2	7	2015	NA	0.501745
-4.31859	17.9347	MOK08	T0	0	2	7	2015	NA	0.420243
-4.20561	17.9393	BUS01	T0	3	2	7	2015	NA	0.473096
-4.20608	17.9397	BUS02	T0	1	2	7	2015	NA	0.474098
-4.20662	17.9399	BUS03	T0	0	2	7	2015	NA	0.432721
-4.20742	17.9406	BUS04	T0	1	2	7	2015	NA	0.383494
-4.20772	17.9408	BUS05	T0	2	2	7	2015	NA	0.310592
-4.20799	17.9412	BUS06	T0	0	2	7	2015	NA	0.237711
-4.20806	17.9413	BUS07	T0	0	2	7	2015	NA	0.239928
-4.2072	17.9404	BUS08	T0	0	2	7	2015	NA	0.317288
-4.70844	17.8843	KGB01	T0	1	2	7	2015	NA	0.579386
-4.70909	17.8847	KGB02	T0	3	2	7	2015	NA	0.527819
-4.70953	17.8847	KGB03	T0	1	2	7	2015	NA	0.388837
-4.70985	17.885	KGB04	T0	1	2	7	2015	NA	0.441091
-4.70979	17.8842	KGB05	T0	1	2	7	2015	NA	0.651571
-4.70943	17.884	KGB06	T0	0	2	7	2015	NA	0.261588
-4.70932	17.884	KGB07	T0	0	2	7	2015	NA	0.264032
-4.70881	17.8839	KGB08	T0	0	2	7	2015	NA	0.447659
-4.60839	17.8873	SAK01	T0	4	2	7	2015	NA	0.394142
-4.60734	17.8875	SAK02	T0	0	2	7	2015	NA	0.223923
-4.60791	17.8874	SAK03	T0	0	2	7	2015	NA	0.180582
-4.60877	17.8872	SAK04	T0	0	2	7	2015	NA	0.302339
-4.60873	17.8868	SAK05	T0	3	2	7	2015	NA	0.451401
-4.6081	17.8869	SAK06	T0	10	2	7	2015	NA	0.517164
-4.60762	17.8869	SAK07	T0	7	2	7	2015	NA	0.542762
-4.6071	17.8871	SAK08	T0	11	2	7	2015	NA	0.557927
-4.52593	17.9347	KBL01	T0	1	2	7	2015	NA	0.577948
-4.52559	17.9347	KBL02	T0	0	2	7	2015	NA	0.364641
-4.52505	17.9346	KBL03	T0	0	2	7	2015	NA	0.236025
-4.52738	17.9344	KBL04	T0	1	2	7	2015	NA	0.570277
-4.52608	17.9341	KBL05	T0	3	2	7	2015	NA	0.339263
-4.5266	17.9341	KBL06	T0	0	2	7	2015	NA	0.293877
-4.52647	17.9346	KBL07	T0	0	2	7	2015	NA	0.500172
-4.52777	17.934	KBL08	T0	0	2	7	2015	NA	0.479389
-4.60157	17.9284	1001	Exploratory	0	2	9	2015	4555	0.129268
-4.60159	17.9282	1002	Exploratory	0	2	9	2015	4533	0.173677
-4.6025	17.9284	1003	Exploratory	0	2	9	2015	4556	0.111764
-4.60298	17.928	1004	Exploratory	0	2	9	2015	4508	0.0974364
-4.60355	17.9273	1005	Exploratory	0	2	9	2015	4428	0.075394
-4.60352	17.9274	1006	Exploratory	0	2	9	2015	4434	0.075394
-4.60066	17.9281	1007	Exploratory	0	2	9	2015	4497	0.176756
-4.60083	17.9286	1008	Exploratory	0	2	9	2015	4549	0.134512
-4.59808	17.9294	1009	Exploratory	0	2	9	2015	4566	0.145637
-4.59189	17.9341	1010	Exploratory	0	2	9	2015	4555	0.100975
-4.59183	17.9342	1011	Exploratory	0	2	9	2015	4545	0.103092
-4.5916	17.9342	1012	Exploratory	0	2	9	2015	4520	0.101575
-4.58757	17.9351	1013	Exploratory	0	2	9	2015	4062	0.190957
-4.58766	17.9355	1014	Exploratory	0	2	9	2015	4062	0.221114
-4.5772	17.9367	1015	Exploratory	0	2	9	2015	2907	0.125978
-4.57708	17.9369	1016	Exploratory	0	2	9	2015	2888	0.11623
-4.57736	17.9364	1017	Exploratory	0	2	9	2015	2936	0.116712
-4.57726	17.9363	1018	Exploratory	0	2	9	2015	2927	0.112951
-4.57753	17.9361	1019	Exploratory	0	2	9	2015	2962	0.11516
-4.57499	17.9657	1020	Exploratory	0	3	9	2015	2590	0.0886059
-4.57484	17.9657	1021	Exploratory	0	3	9	2015	2573	0.0946997
-4.57428	17.9665	1022	Exploratory	1	3	9	2015	2519	0.10365
-4.57391	17.9656	1023	Exploratory	0	3	9	2015	2470	0.10148
-4.57007	17.9672	1024	Exploratory	0	3	9	2015	2066	0.121014
-4.5699	17.967	1025	Exploratory	0	3	9	2015	2044	0.112818
-4.56313	17.9673	1026	Exploratory	0	3	9	2015	1311	0.151375
-4.56266	17.9671	1027	Exploratory	0	3	9	2015	1256	0.122549
-4.56048	17.9661	1028	Exploratory	0	3	9	2015	997	0.105013
-4.56044	17.9664	1029	Exploratory	0	3	9	2015	998	0.116889
-4.55833	17.9657	1030	Exploratory	0	3	9	2015	756	0.0877615
-4.55815	17.9656	1031	Exploratory	0	3	9	2015	734	0.0861096
-4.55402	17.9744	1032	Exploratory	0	3	9	2015	365	0.368057
-4.55339	17.9749	1033	Exploratory	0	2	9	2015	298	0.299562
-4.75012	17.9738	1034	Exploratory	0	2	9	2015	509	0.16584
-4.74998	17.9739	1035	Exploratory	0	2	9	2015	491	0.16129
-4.75003	17.9742	1036	Exploratory	0	2	9	2015	462	0.128721
-4.75019	17.9744	1037	Exploratory	1	2	9	2015	453	0.141151
-4.74962	17.9737	1038	Exploratory	0	2	9	2015	487	0.145465
-4.74932	17.9738	1039	Exploratory	0	2	9	2015	462	0.126653
-4.74919	17.9737	1040	Exploratory	0	2	9	2015	460	0.130964
-4.74923	17.9727	1041	Exploratory	NA	2	9	2015	564	0.178231
-4.66605	18.0386	1042	Exploratory	2	1	9	2015	3698	0.112991
-4.66588	18.0385	1043	Exploratory	0	1	9	2015	3675	0.146959
-4.66555	18.0378	1044	Exploratory	3	1	9	2015	3591	0.146204
-4.66381	18.0357	1045	Exploratory	0	1	9	2015	3309	0.15762
-4.66375	18.0356	1046	Exploratory	0	1	9	2015	3295	0.165227
-4.66171	18.0348	1047	Exploratory	1	1	9	2015	3145	0.162274
-4.66162	18.035	1048	Exploratory	1	1	9	2015	3156	0.184119
-4.66007	18.0339	1049	Exploratory	0	1	9	2015	2999	0.119815
-4.66009	18.034	1050	Exploratory	0	1	9	2015	3012	0.126224
-4.66017	18.0337	1051	Exploratory	0	1	9	2015	2977	0.126483
-4.66012	18.0336	1052	Exploratory	0	1	9	2015	2970	0.135972
-4.66605	18.0386	KPT01	T0	2	1	9	2015	3698	0.112991
-4.66588	18.0385	KPT02	T0	0	1	9	2015	3675	0.146959
-4.66555	18.0378	KPT03	T0	3	1	9	2015	3591	0.146204
-4.66381	18.0357	KPT04	T0	0	1	9	2015	3309	0.15762
-4.66375	18.0356	KPT05	T0	0	1	9	2015	3295	0.165227
-4.66171	18.0348	KPT06	T0	1	1	9	2015	3145	0.162274
-4.66162	18.035	KPT07	T0	1	1	9	2015	3156	0.184119
-4.66007	18.0339	KPT08	T0	0	1	9	2015	2999	0.119815
-4.70844	17.8843	KGB01	T1	0	2	11	2015	26	0.579386
-4.70909	17.8847	KGB02	T1	0	2	11	2015	7	0.527819
-4.70953	17.8847	KGB03	T1	0	2	11	2015	1	0.388837
-4.70985	17.885	KGB04	T1	0	2	11	2015	7	0.441091
-4.70979	17.8842	KGB05	T1	0	2	11	2015	3	0.651571
-4.70943	17.884	KGB06	T1	0	2	11	2015	14	0.261588
-4.70932	17.884	KGB07	T1	0	2	11	2015	17	0.264032
-4.70881	17.8839	KGB08	T1	0	2	11	2015	19	0.447659
-4.60839	17.8873	SAK01	T1	0	2	11	2015	21	0.394142
-4.60734	17.8875	SAK02	T1	0	2	11	2015	7	0.223923
-4.60791	17.8874	SAK03	T1	0	2	11	2015	25	0.180582
-4.60877	17.8872	SAK04	T1	0	2	11	2015	20	0.302339
-4.60873	17.8868	SAK05	T1	1	2	11	2015	10	0.451401
-4.6081	17.8869	SAK06	T1	1	2	11	2015	4	0.517164
-4.60762	17.8869	SAK07	T1	1	2	11	2015	5	0.542762
-4.6071	17.8871	SAK08	T1	1	2	11	2015	5	0.557927
-4.54978	17.979	KAF01	T1	0	2	11	2015	83	0.27584
-4.55054	17.9784	KAF02	T1	0	2	11	2015	13	0.436102
-4.55043	17.9781	KAF03	T1	1	2	11	2015	34	0.394925
-4.55095	17.9777	KAF04	T1	0	2	11	2015	4	0.416273
-4.55144	17.9774	KAF05	T1	0	2	11	2015	12	0.491018
-4.55119	17.9779	KAF06	T1	1	2	11	2015	17	0.526547
-4.55104	17.9786	KAF07	T1	0	2	11	2015	13	0.403321
-4.55115	17.979	KAF08	T1	0	2	11	2015	8	0.256609
-4.70683	17.9714	ZWA01	T1	1	2	11	2015	6	0.217538
-4.70627	17.9716	ZWA02	T1	5	2	11	2015	9	0.22155
-4.70606	17.9718	ZWA03	T1	1	2	11	2015	9	0.218621
-4.70596	17.9722	ZWA04	T1	0	2	11	2015	9	0.226507
-4.70599	17.9726	ZWA05	T1	0	2	11	2015	20	0.135896
-4.70586	17.9727	ZWA06	T1	0	2	11	2015	8	0.127712
-4.70582	17.9729	ZWA07	T1	0	2	11	2015	23	0.136568
-4.70994	17.9712	ZWA08	T1	0	2	11	2015	313	0.0894626
-4.70414	17.9837	MBA01	T1	0	2	11	2015	4	0.456326
-4.70347	17.9843	MBA02	T1	2	2	11	2015	28	0.212096
-4.70313	17.9845	MBA03	T1	0	2	11	2015	15	0.214093
-4.70256	17.9851	MBA04	T1	2	2	11	2015	39	0.155765
-4.70166	17.9854	MBA05	T1	0	2	11	2015	28	0.17942
-4.70107	17.9857	MBA06	T1	0	2	11	2015	6	0.232926
-4.70054	17.9862	MBA07	T1	1	2	11	2015	64	0.107511
-4.70491	17.9836	MBA08	T1	0	2	11	2015	36	0.443064
-4.56656	18.001	KBB01	T1	0	2	11	2015	25	0.173583
-4.5666	18.0006	KBB02	T1	0	2	11	2015	21	0.181964
-4.56604	18.0004	KBB03	T1	0	2	11	2015	3	0.191407
-4.56559	18.0005	KBB04	T1	0	2	11	2015	11	0.329582
-4.56527	18.0001	KBB05	T1	0	2	11	2015	5	0.288573
-4.56487	17.9997	KBB06	T1	0	2	11	2015	14	0.224267
-4.56454	17.9991	KBB07	T1	0	2	11	2015	5	0.137716
-4.56421	17.999	KBB08	T1	0	2	11	2015	4	0.170969
-4.52593	17.9347	KBL01	T1	0	2	11	2015	5	0.577948
-4.52559	17.9347	KBL02	T1	1	2	11	2015	11	0.364641
-4.52505	17.9346	KBL03	T1	0	2	11	2015	12	0.236025
-4.52738	17.9344	KBL04	T1	0	2	11	2015	8	0.570277
-4.52608	17.9341	KBL05	T1	0	2	11	2015	17	0.339263
-4.5266	17.9341	KBL06	T1	0	2	11	2015	9	0.293877
-4.52647	17.9346	KBL07	T1	0	2	11	2015	6	0.500172
-4.52777	17.934	KBL08	T1	0	2	11	2015	6	0.479389
-4.50122	17.9645	YAS01	T1	0	2	11	2015	10	0.627378
-4.50148	17.9647	YAS02	T1	0	2	11	2015	43	0.380968
-4.50093	17.965	YAS03	T1	0	2	11	2015	10	0.557689
-4.50082	17.9654	YAS04	T1	0	2	11	2015	3	0.458098
-4.50182	17.9636	YAS05	T1	0	2	11	2015	1	0.628866
-4.50142	17.9637	YAS06	T1	0	2	11	2015	3	0.540226
-4.50088	17.9638	YAS07	T1	0	2	11	2015	10	0.630802
-4.50007	17.9648	YAS08	T1	0	2	11	2015	15	0.391669
-4.4608	17.962	MUK01	T1	1	2	11	2015	2605	0.210198
-4.46072	17.962	MUK02	T1	1	2	11	2015	2614	0.278513
-4.46324	17.9603	MUK03	T1	0	2	11	2015	2343	0.459191
-4.46273	17.9604	MUK04	T1	0	2	11	2015	2399	0.373218
-4.46248	17.9605	MUK05	T1	0	2	11	2015	2425	0.328279
-4.46191	17.9606	MUK06	T1	0	2	11	2015	2488	0.348097
-4.46173	17.9608	MUK07	T1	0	2	11	2015	2506	0.383667
-4.46126	17.9612	MUK08	T1	0	2	11	2015	2557	0.171414
-4.31374	17.9343	MOK01	T1	3	2	11	2015	19132	0.21964
-4.31434	17.9344	MOK02	T1	0	2	11	2015	19065	0.363461
-4.31485	17.9346	MOK03	T1	0	2	11	2015	19006	0.313423
-4.31516	17.9346	MOK04	T1	0	2	11	2015	18971	0.267465
-4.31582	17.9348	MOK05	T1	0	2	11	2015	18896	0.27695
-4.317	17.9352	MOK06	T1	0	2	11	2015	18761	0.461081
-4.31802	17.9349	MOK07	T1	1	2	11	2015	18653	0.501745
-4.31859	17.9347	MOK08	T1	10	2	11	2015	18596	0.420243
-4.66605	18.0386	KPT01	T1	1	2	11	2015	3698	0.112991
-4.66588	18.0385	KPT02	T1	0	2	11	2015	3675	0.146959
-4.66555	18.0378	KPT03	T1	0	2	11	2015	3591	0.146204
-4.66381	18.0357	KPT04	T1	0	2	11	2015	3309	0.15762
-4.66375	18.0356	KPT05	T1	0	2	11	2015	3295	0.165227
-4.66171	18.0348	KPT06	T1	0	2	11	2015	3145	0.162274
-4.66162	18.035	KPT07	T1	0	2	11	2015	3156	0.184119
-4.66007	18.0339	KPT08	T1	0	2	11	2015	2999	0.119815
-4.20561	17.9393	BUS01	T1	3	2	12	2015	30954	0.473096
-4.20608	17.9397	BUS02	T1	0	2	12	2015	30899	0.474098
-4.20662	17.9399	BUS03	T1	0	2	12	2015	30838	0.432721
-4.20742	17.9406	BUS04	T1	2	2	12	2015	30744	0.383494
-4.20772	17.9408	BUS05	T1	0	2	12	2015	30708	0.310592
-4.20799	17.9412	BUS06	T1	0	2	12	2015	30675	0.237711
-4.20806	17.9413	BUS07	T1	4	2	12	2015	30666	0.239928
-4.2072	17.9404	BUS08	T1	0	2	12	2015	30770	0.317288
-4.70844	17.8843	KGB01	T2	0	2	2	2016	4	0.579386
-4.70909	17.8847	KGB02	T2	0	2	2	2016	7	0.527819
-4.70953	17.8847	KGB03	T2	0	2	2	2016	1	0.388837
-4.70985	17.885	KGB04	T2	0	2	2	2016	6	0.441091
-4.70979	17.8842	KGB05	T2	0	2	2	2016	3	0.651571
-4.70943	17.884	KGB06	T2	0	2	2	2016	13	0.261588
-4.70932	17.884	KGB07	T2	0	2	2	2016	5	0.264032
-4.70881	17.8839	KGB08	T2	0	2	2	2016	12	0.447659
-4.60839	17.8873	SAK01	T2	0	2	2	2016	18	0.394142
-4.60734	17.8875	SAK02	T2	0	2	2	2016	7	0.223923
-4.60791	17.8874	SAK03	T2	0	2	2	2016	18	0.180582
-4.60877	17.8872	SAK04	T2	0	2	2	2016	20	0.302339
-4.60873	17.8868	SAK05	T2	1	2	2	2016	10	0.451401
-4.6081	17.8869	SAK06	T2	0	2	2	2016	4	0.517164
-4.60762	17.8869	SAK07	T2	0	2	2	2016	5	0.542762
-4.6071	17.8871	SAK08	T2	0	2	2	2016	5	0.557927
-4.54978	17.979	KAF01	T2	0	2	2	2016	83	0.27584
-4.55054	17.9784	KAF02	T2	0	2	2	2016	10	0.436102
-4.55043	17.9781	KAF03	T2	1	2	2	2016	9	0.394925
-4.55095	17.9777	KAF04	T2	0	2	2	2016	4	0.416273
-4.55144	17.9774	KAF05	T2	0	2	2	2016	6	0.491018
-4.55119	17.9779	KAF06	T2	1	2	2	2016	8	0.526547
-4.55104	17.9786	KAF07	T2	0	2	2	2016	13	0.403321
-4.55115	17.979	KAF08	T2	0	2	2	2016	7	0.256609
-4.70683	17.9714	ZWA01	T2	0	2	2	2016	6	0.217538
-4.70627	17.9716	ZWA02	T2	0	2	2	2016	9	0.22155
-4.70606	17.9718	ZWA03	T2	0	2	2	2016	9	0.218621
-4.70596	17.9722	ZWA04	T2	0	2	2	2016	9	0.226507
-4.70599	17.9726	ZWA05	T2	0	2	2	2016	20	0.135896
-4.70586	17.9727	ZWA06	T2	0	2	2	2016	6	0.127712
-4.70582	17.9729	ZWA07	T2	0	2	2	2016	23	0.136568
-4.70994	17.9712	ZWA08	T2	0	2	2	2016	313	0.0894626
-4.70414	17.9837	MBA01	T2	1	2	2	2016	4	0.456326
-4.70347	17.9843	MBA02	T2	0	2	2	2016	24	0.212096
-4.70313	17.9845	MBA03	T2	0	2	2	2016	15	0.214093
-4.70256	17.9851	MBA04	T2	0	2	2	2016	39	0.155765
-4.70166	17.9854	MBA05	T2	0	2	2	2016	21	0.17942
-4.70107	17.9857	MBA06	T2	0	2	2	2016	6	0.232926
-4.70054	17.9862	MBA07	T2	0	2	2	2016	64	0.107511
-4.70491	17.9836	MBA08	T2	0	2	2	2016	31	0.443064
-4.56656	18.001	KBB01	T2	0	2	2	2016	24	0.173583
-4.5666	18.0006	KBB02	T2	0	2	2	2016	18	0.181964
-4.56604	18.0004	KBB03	T2	0	2	2	2016	3	0.191407
-4.56559	18.0005	KBB04	T2	0	2	2	2016	10	0.329582
-4.56527	18.0001	KBB05	T2	0	2	2	2016	5	0.288573
-4.56487	17.9997	KBB06	T2	0	2	2	2016	14	0.224267
-4.56454	17.9991	KBB07	T2	0	2	2	2016	5	0.137716
-4.56421	17.999	KBB08	T2	0	2	2	2016	4	0.170969
-4.52593	17.9347	KBL01	T2	0	2	2	2016	5	0.577948
-4.52559	17.9347	KBL02	T2	0	2	2	2016	5	0.364641
-4.52505	17.9346	KBL03	T2	0	2	2	2016	12	0.236025
-4.52738	17.9344	KBL04	T2	0	2	2	2016	8	0.570277
-4.52608	17.9341	KBL05	T2	0	2	2	2016	12	0.339263
-4.5266	17.9341	KBL06	T2	0	2	2	2016	9	0.293877
-4.52647	17.9346	KBL07	T2	0	2	2	2016	6	0.500172
-4.52777	17.934	KBL08	T2	1	2	2	2016	3	0.479389
-4.50122	17.9645	YAS01	T2	0	2	2	2016	10	0.627378
-4.50148	17.9647	YAS02	T2	0	2	2	2016	43	0.380968
-4.50093	17.965	YAS03	T2	0	2	2	2016	10	0.557689
-4.50082	17.9654	YAS04	T2	0	2	2	2016	3	0.458098
-4.50182	17.9636	YAS05	T2	0	2	2	2016	1	0.628866
-4.50142	17.9637	YAS06	T2	0	2	2	2016	3	0.540226
-4.50088	17.9638	YAS07	T2	0	2	2	2016	10	0.630802
-4.50007	17.9648	YAS08	T2	1	2	2	2016	15	0.391669
-4.4608	17.962	MUK01	T2	0	3	2	2016	2605	0.210198
-4.46072	17.962	MUK02	T2	0	3	2	2016	2614	0.278513
-4.46324	17.9603	MUK03	T2	0	3	2	2016	2343	0.459191
-4.46273	17.9604	MUK04	T2	0	3	2	2016	2399	0.373218
-4.46248	17.9605	MUK05	T2	0	3	2	2016	2425	0.328279
-4.46191	17.9606	MUK06	T2	0	3	2	2016	2488	0.348097
-4.46173	17.9608	MUK07	T2	0	3	2	2016	2506	0.383667
-4.46126	17.9612	MUK08	T2	0	3	2	2016	2557	0.171414
-4.31374	17.9343	MOK01	T2	2	2	2	2016	19132	0.21964
-4.31434	17.9344	MOK02	T2	4	2	2	2016	19065	0.363461
-4.31485	17.9346	MOK03	T2	2	2	2	2016	19006	0.313423
-4.31516	17.9346	MOK04	T2	0	2	2	2016	18971	0.267465
-4.31582	17.9348	MOK05	T2	1	2	2	2016	18896	0.27695
-4.317	17.9352	MOK06	T2	0	2	2	2016	18761	0.461081
-4.31802	17.9349	MOK07	T2	0	2	2	2016	18653	0.501745
-4.31859	17.9347	MOK08	T2	1	2	2	2016	18596	0.420243
-4.20561	17.9393	BUS01	T2	1	2	2	2016	30954	0.473096
-4.20608	17.9397	BUS02	T2	0	2	2	2016	30899	0.474098
-4.20662	17.9399	BUS03	T2	0	2	2	2016	30838	0.432721
-4.20742	17.9406	BUS04	T2	0	2	2	2016	30744	0.383494
-4.20772	17.9408	BUS05	T2	0	2	2	2016	30708	0.310592
-4.20799	17.9412	BUS06	T2	0	2	2	2016	30675	0.237711
-4.20806	17.9413	BUS07	T2	1	2	2	2016	30666	0.239928
-4.2072	17.9404	BUS08	T2	0	2	2	2016	30770	0.317288
-4.70683	17.9714	ZWA01	T3	0	2	4	2016	13	0.217538
-4.70627	17.9716	ZWA02	T3	0	2	4	2016	19	0.22155
-4.70606	17.9718	ZWA03	T3	0	2	4	2016	10	0.218621
-4.70596	17.9722	ZWA04	T3	0	2	4	2016	11	0.226507
-4.70599	17.9726	ZWA05	T3	0	2	4	2016	21	0.135896
-4.70586	17.9727	ZWA06	T3	0	2	4	2016	6	0.127712
-4.70582	17.9729	ZWA07	T3	0	2	4	2016	23	0.136568
-4.70994	17.9712	ZWA08	T3	0	2	4	2016	352	0.0894626
-4.70414	17.9837	MBA01	T3	0	2	4	2016	12	0.456326
-4.70347	17.9843	MBA02	T3	0	2	4	2016	24	0.212096
-4.70313	17.9845	MBA03	T3	0	2	4	2016	20	0.214093
-4.70256	17.9851	MBA04	T3	0	2	4	2016	39	0.155765
-4.70166	17.9854	MBA05	T3	0	2	4	2016	21	0.17942
-4.70107	17.9857	MBA06	T3	1	2	4	2016	23	0.232926
-4.70054	17.9862	MBA07	T3	0	2	4	2016	69	0.107511
-4.70491	17.9836	MBA08	T3	0	2	4	2016	31	0.443064
-4.70844	17.8843	KGB01	T3	0	2	4	2016	4	0.579386
-4.70909	17.8847	KGB02	T3	0	2	4	2016	38	0.527819
-4.70953	17.8847	KGB03	T3	0	2	4	2016	5	0.388837
-4.70985	17.885	KGB04	T3	0	2	4	2016	6	0.441091
-4.70979	17.8842	KGB05	T3	0	2	4	2016	7	0.651571
-4.70943	17.884	KGB06	T3	0	2	4	2016	13	0.261588
-4.70932	17.884	KGB07	T3	0	2	4	2016	5	0.264032
-4.70881	17.8839	KGB08	T3	0	2	4	2016	12	0.447659
-4.60839	17.8873	SAK01	T3	0	2	4	2016	18	0.394142
-4.60734	17.8875	SAK02	T3	0	2	4	2016	13	0.223923
-4.60791	17.8874	SAK03	T3	0	2	4	2016	18	0.180582
-4.60877	17.8872	SAK04	T3	0	2	4	2016	22	0.302339
-4.60873	17.8868	SAK05	T3	0	2	4	2016	19	0.451401
-4.6081	17.8869	SAK06	T3	0	2	4	2016	16	0.517164
-4.60762	17.8869	SAK07	T3	0	2	4	2016	7	0.542762
-4.6071	17.8871	SAK08	T3	0	2	4	2016	17	0.557927
-4.54978	17.979	KAF01	T3	0	2	4	2016	83	0.27584
-4.55054	17.9784	KAF02	T3	0	2	4	2016	10	0.436102
-4.55043	17.9781	KAF03	T3	0	2	4	2016	9	0.394925
-4.55095	17.9777	KAF04	T3	0	2	4	2016	4	0.416273
-4.55144	17.9774	KAF05	T3	0	2	4	2016	6	0.491018
-4.55119	17.9779	KAF06	T3	0	2	4	2016	8	0.526547
-4.55104	17.9786	KAF07	T3	0	2	4	2016	13	0.403321
-4.55115	17.979	KAF08	T3	1	2	4	2016	7	0.256609
-4.56656	18.001	KBB01	T3	0	2	4	2016	24	0.173583
-4.5666	18.0006	KBB02	T3	0	2	4	2016	18	0.181964
-4.56604	18.0004	KBB03	T3	0	2	4	2016	3	0.191407
-4.56559	18.0005	KBB04	T3	0	2	4	2016	10	0.329582
-4.56527	18.0001	KBB05	T3	0	2	4	2016	5	0.288573
-4.56487	17.9997	KBB06	T3	0	2	4	2016	14	0.224267
-4.56454	17.9991	KBB07	T3	0	2	4	2016	5	0.137716
-4.56421	17.999	KBB08	T3	0	2	4	2016	4	0.170969
-4.52593	17.9347	KBL01	T3	0	2	4	2016	16	0.577948
-4.52559	17.9347	KBL02	T3	0	2	4	2016	5	0.364641
-4.52505	17.9346	KBL03	T3	0	2	4	2016	13	0.236025
-4.52738	17.9344	KBL04	T3	0	2	4	2016	5	0.570277
-4.52608	17.9341	KBL05	T3	0	2	4	2016	12	0.339263
-4.5266	17.9341	KBL06	T3	0	2	4	2016	26	0.293877
-4.52647	17.9346	KBL07	T3	0	2	4	2016	44	0.500172
-4.52777	17.934	KBL08	T3	0	2	4	2016	3	0.479389
-4.50122	17.9645	YAS01	T3	0	2	4	2016	7	0.627378
-4.50148	17.9647	YAS02	T3	0	2	4	2016	40	0.380968
-4.50093	17.965	YAS03	T3	0	2	4	2016	12	0.557689
-4.50082	17.9654	YAS04	T3	0	2	4	2016	49	0.458098
-4.50182	17.9636	YAS05	T3	0	2	4	2016	9	0.628866
-4.50142	17.9637	YAS06	T3	0	2	4	2016	10	0.540226
-4.50088	17.9638	YAS07	T3	0	2	4	2016	11	0.630802
-4.50007	17.9648	YAS08	T3	0	2	4	2016	7	0.391669
-4.66605	18.0386	KPT01	T3	1	2	4	2016	3700	0.112991
-4.66588	18.0385	KPT02	T3	2	2	4	2016	3677	0.146959
-4.66555	18.0378	KPT03	T3	0	2	4	2016	3593	0.146204
-4.66381	18.0357	KPT04	T3	0	2	4	2016	3310	0.15762
-4.66375	18.0356	KPT05	T3	0	2	4	2016	3297	0.165227
-4.66171	18.0348	KPT06	T3	0	2	4	2016	3147	0.162274
-4.66162	18.035	KPT07	T3	0	2	4	2016	3157	0.184119
-4.66007	18.0339	KPT08	T3	0	2	4	2016	2993	0.119815
-4.4608	17.962	MUK01	T3	0	2	5	2016	2110	0.210198
-4.46072	17.962	MUK02	T3	0	2	5	2016	2118	0.278513
-4.46324	17.9603	MUK03	T3	0	2	5	2016	1823	0.459191
-4.46273	17.9604	MUK04	T3	0	2	5	2016	1881	0.373218
-4.46248	17.9605	MUK05	T3	0	2	5	2016	1908	0.328279
-4.46191	17.9606	MUK06	T3	0	2	5	2016	1972	0.348097
-4.46173	17.9608	MUK07	T3	0	2	5	2016	1993	0.383667
-4.46126	17.9612	MUK08	T3	0	2	5	2016	2050	0.171414
-4.31374	17.9343	MOK01	T3	0	2	5	2016	18577	0.21964
-4.31434	17.9344	MOK02	T3	1	2	5	2016	18510	0.363461
-4.31485	17.9346	MOK03	T3	0	2	5	2016	18451	0.313423
-4.31516	17.9346	MOK04	T3	0	2	5	2016	18416	0.267465
-4.31582	17.9348	MOK05	T3	0	2	5	2016	18341	0.27695
-4.317	17.9352	MOK06	T3	0	2	5	2016	18206	0.461081
-4.31802	17.9349	MOK07	T3	0	2	5	2016	18098	0.501745
-4.31859	17.9347	MOK08	T3	0	2	5	2016	18039	0.420243
-4.20561	17.9393	BUS01	T3	0	2	5	2016	30418	0.473096
-4.20608	17.9397	BUS02	T3	0	2	5	2016	30363	0.474098
-4.20662	17.9399	BUS03	T3	0	2	5	2016	30302	0.432721
-4.20742	17.9406	BUS04	T3	0	2	5	2016	30209	0.383494
-4.20772	17.9408	BUS05	T3	0	2	5	2016	30173	0.310592
-4.20799	17.9412	BUS06	T3	0	2	5	2016	30141	0.237711
-4.20806	17.9413	BUS07	T3	1	2	5	2016	30132	0.239928
-4.2072	17.9404	BUS08	T3	0	2	5	2016	30235	0.317288
-4.66607	18.0381	3001	Exploratory	1	3	5	2016	3642	0.101885
-4.66628	18.0381	3002	Exploratory	0	3	5	2016	3655	0.09212
-4.66642	18.0377	3003	Exploratory	0	3	5	2016	3621	0.0875314
-4.6666	18.0376	3004	Exploratory	0	3	5	2016	3613	0.0889583
-4.66631	18.0374	3005	Exploratory	0	3	5	2016	3587	0.0866411
-4.66615	18.0375	3006	Exploratory	0	3	5	2016	3587	0.096867
-4.66741	18.0372	3007	Exploratory	0	3	5	2016	3609	0.0881995
-4.66761	18.0371	3008	Exploratory	0	3	5	2016	3611	0.0903767
-4.42271	17.984	3009	Exploratory	0	2	5	2016	6871	0.112755
-4.42264	17.9841	3010	Exploratory	0	2	5	2016	6881	0.113263
-4.4229	17.9838	3011	Exploratory	0	2	5	2016	6845	0.112477
-4.42297	17.9837	3012	Exploratory	0	2	5	2016	6834	0.112477
-4.42323	17.9835	3013	Exploratory	0	2	5	2016	6796	0.114112
-4.42352	17.9839	3014	Exploratory	0	2	5	2016	6786	0.116411
-4.42371	17.9839	3015	Exploratory	0	2	5	2016	6767	0.115606
-4.42377	17.9842	3016	Exploratory	0	2	5	2016	6774	0.098266
-4.42416	17.9842	3017	Exploratory	0	2	5	2016	6736	0.132768
-4.42497	17.9841	3018	Exploratory	0	2	5	2016	6647	0.101105
-4.42522	17.9841	3019	Exploratory	0	2	5	2016	6624	0.096471
-4.42587	17.9845	3020	Exploratory	0	2	5	2016	6574	0.0738684
-4.42556	17.9843	3020B	Exploratory	0	2	5	2016	6597	0.0844357
-4.4261	17.9844	3021	Exploratory	0	2	5	2016	6547	0.0725962
-4.42629	17.984	3022	Exploratory	0	2	5	2016	6511	0.0765682
-4.42682	17.9839	3023	Exploratory	0	2	5	2016	6451	0.0683362
-4.42717	17.984	3024	Exploratory	0	2	5	2016	6420	0.0683362
-4.4277	17.984	3025	Exploratory	0	2	5	2016	6368	0.0690925
-4.42791	17.9842	3026	Exploratory	0	2	5	2016	6357	0.0690925
-4.42525	17.9608	3027	Exploratory	1	2	5	2016	6028	0.165272
-4.42541	17.9608	3028	Exploratory	0	2	5	2016	6010	0.139273
-4.42562	17.9609	3029	Exploratory	0	2	5	2016	5987	0.138585
-4.42584	17.961	3030	Exploratory	0	2	5	2016	5962	0.122259
-4.42624	17.9611	3031	Exploratory	0	2	5	2016	5919	0.110671
-4.42644	17.9613	3032	Exploratory	0	2	5	2016	5898	0.0851389
-4.42708	17.9615	3033	Exploratory	0	2	5	2016	5827	0.0700219
-4.42727	17.9616	3034	Exploratory	0	2	5	2016	5808	0.0710249
-4.42818	17.9618	3035	Exploratory	0	2	5	2016	5707	0.0724251
-4.42828	17.962	3036	Exploratory	0	2	5	2016	5698	0.0724251
-4.4289	17.9617	3037	Exploratory	0	2	5	2016	5628	0.0800137
-4.42919	17.9618	3038	Exploratory	0	2	5	2016	5595	0.0800137
-4.43051	17.9535	3039	Exploratory	0	2	5	2016	5484	0.196231
-4.43066	17.9535	3041	Exploratory	0	2	5	2016	5467	0.209776
-4.4309	17.9536	3042	Exploratory	0	2	5	2016	5440	0.222934
-4.43136	17.9538	3043	Exploratory	0	2	5	2016	5386	0.249877
-4.43161	17.9539	3044	Exploratory	0	2	5	2016	5357	0.284024
-4.43219	17.9542	3045	Exploratory	0	2	5	2016	5290	0.266124
-4.43238	17.9543	3046	Exploratory	0	2	5	2016	5267	0.252466
-4.43277	17.955	3047	Exploratory	0	2	5	2016	5217	0.260971
-4.43291	17.9552	3048	Exploratory	0	2	5	2016	5199	0.249959
-4.30069	17.9606	3049	Exploratory	0	2	5	2016	19813	0.104827
-4.30059	17.9606	3050	Exploratory	0	2	5	2016	19824	0.109234
-4.30041	17.9608	3051	Exploratory	0	2	5	2016	19844	0.109235
-4.30025	17.9608	3052	Exploratory	0	2	5	2016	19862	0.10934
-4.30092	17.9601	3053	Exploratory	0	2	5	2016	19787	0.103003
-4.30112	17.9598	3054	Exploratory	0	2	5	2016	19765	0.112239
-4.30118	17.9596	3055	Exploratory	0	2	5	2016	19759	0.106926
-4.30133	17.9591	3056	Exploratory	0	2	5	2016	19741	0.166402
-4.30152	17.959	3057	Exploratory	0	2	5	2016	19721	0.171074
-4.29903	17.9601	3058	Exploratory	0	2	5	2016	19997	0.121228
-4.29889	17.96	3059	Exploratory	0	2	5	2016	20011	0.121228
-4.29949	17.9599	3060	Exploratory	0	2	5	2016	19945	0.117831
-4.30002	17.9597	3061	Exploratory	0	2	5	2016	19887	0.115235
-4.30019	17.9597	3062	Exploratory	0	2	5	2016	19867	0.112909
-4.30061	17.9593	3063	Exploratory	0	2	5	2016	19821	0.103995
-4.30081	17.9592	3064	Exploratory	0	2	5	2016	19800	0.100128
-4.21931	17.9446	3065	Exploratory	0	1	5	2016	28866	0.21215
-4.21955	17.945	3066	Exploratory	0	1	5	2016	28838	0.178223
-4.21954	17.9455	3067	Exploratory	0	1	5	2016	28835	0.455887
-4.21974	17.946	3068	Exploratory	0	1	5	2016	28811	0.315112
-4.21988	17.9464	3069	Exploratory	0	1	5	2016	28793	0.272356
-4.22024	17.9472	3070	Exploratory	0	1	5	2016	28749	0.305717
-4.2204	17.9481	3071	Exploratory	0	1	5	2016	28727	0.188056
-4.22032	17.949	3072	Exploratory	0	1	5	2016	28732	0.198669
-4.48911	17.7292	3073	Exploratory	0	2	5	2016	19696	0.107768
-4.48993	17.7287	3074	Exploratory	0	2	5	2016	19724	0.107585
-4.4904	17.7285	3075	Exploratory	0	2	5	2016	19725	0.0893123
-4.49143	17.7287	3076	Exploratory	0	2	5	2016	19674	0.10465
-4.49121	17.728	3077	Exploratory	0	2	5	2016	19756	0.105118
-4.49145	17.7282	3078	Exploratory	0	2	5	2016	19726	0.1447
-4.49238	17.7276	3079	Exploratory	0	2	5	2016	19759	0.153338
-4.49237	17.7274	3080	Exploratory	0	2	5	2016	19782	0.145049
-4.49446	17.727	3081	Exploratory	0	2	5	2016	19757	0.126689
-4.49539	17.727	3082	Exploratory	0	2	5	2016	19731	0.0926115
-4.49638	17.7258	3083	Exploratory	0	2	5	2016	19827	0.206302
-4.49095	17.7023	3084	Exploratory	0	2	5	2016	22498	0.21982
-4.49095	17.7022	3086	Exploratory	0	2	5	2016	22509	0.21982
-4.49076	17.7024	3087	Exploratory	0	2	5	2016	22500	0.197059
-4.49059	17.7025	3088	Exploratory	0	2	5	2016	22490	0.149719
-4.49076	17.7027	3089	Exploratory	0	2	5	2016	22463	0.175604
-4.49068	17.7028	3090	Exploratory	0	2	5	2016	22455	0.148832
-4.49025	17.7028	3091	Exploratory	1	2	5	2016	22469	0.162111
-4.48983	17.703	3092	Exploratory	1	2	5	2016	22459	0.201658
-4.48956	17.7035	3093	Exploratory	0	2	5	2016	22417	0.261739
-4.48928	17.7038	3094	Exploratory	0	2	5	2016	22392	0.245786
-4.48904	17.7042	3095	Exploratory	0	2	5	2016	22359	0.251128
-4.48879	17.7045	3096	Exploratory	0	2	5	2016	22327	0.227371
-4.48849	17.7048	3097	Exploratory	0	2	5	2016	22303	0.188288
-4.48813	17.7052	3098	Exploratory	0	2	5	2016	22277	0.18877
-4.48784	17.7055	3099	Exploratory	0	2	5	2016	22254	0.179113
-4.48749	17.7057	3100	Exploratory	0	2	5	2016	22238	0.17994
-4.48719	17.7061	3101	Exploratory	0	2	5	2016	22208	0.191181
-4.4868	17.7064	3102	Exploratory	0	2	5	2016	22192	0.116582
-4.48637	17.7066	3103	Exploratory	0	2	5	2016	22187	0.123225
-4.48597	17.7069	3104	Exploratory	0	2	5	2016	22167	0.119366
-4.48272	17.7127	3105	Exploratory	0	2	5	2016	21655	0.0958902
-4.49491	17.7849	3106	Exploratory	0	2	5	2016	13682	0.100734
-4.49436	17.7852	3107	Exploratory	0	2	5	2016	13676	0.106853
-4.49476	17.7845	3108	Exploratory	0	2	5	2016	13723	0.123169
-4.49432	17.7843	3109	Exploratory	0	2	5	2016	13765	0.112459
-4.49443	17.7836	3110	Exploratory	0	2	5	2016	13833	0.108653
-4.49523	17.7844	3111	Exploratory	0	2	5	2016	13712	0.101851
-4.49568	17.7847	3112	Exploratory	0	2	5	2016	13669	0.0970043
-4.49609	17.7847	3113	Exploratory	0	2	5	2016	13646	0.105721
-4.49649	17.7849	3114	Exploratory	0	2	5	2016	13611	0.106707
-4.49683	17.7853	3115	Exploratory	0	2	5	2016	13556	0.0831614
-4.49692	17.7859	3116	Exploratory	0	2	5	2016	13491	0.0799232
-4.4967	17.7867	3117	Exploratory	0	2	5	2016	13416	0.0793796
-4.49656	17.7873	3118	Exploratory	0	2	5	2016	13358	0.0787343
-4.4965	17.7878	3119	Exploratory	0	2	5	2016	13315	0.0774688
-4.49625	17.7883	3120	Exploratory	0	2	5	2016	13279	0.0726235
-4.49497	17.6867	3121	Exploratory	0	2	5	2016	24022	0.0931326
-4.4949	17.6867	3122	Exploratory	0	2	5	2016	24025	0.100895
-4.49525	17.6865	3123	Exploratory	0	2	5	2016	24032	0.0919484
-4.49517	17.6865	3124	Exploratory	0	2	5	2016	24030	0.091869
-4.49558	17.6862	3125	Exploratory	1	2	5	2016	24048	0.112891
-4.49547	17.6863	3126	Exploratory	0	2	5	2016	24044	0.106537
-4.4948	17.6865	3127	Exploratory	0	2	5	2016	24049	0.106841
-4.4946	17.6864	3128	Exploratory	0	2	5	2016	24064	0.121256
-4.49404	17.6865	3129	Exploratory	0	2	5	2016	24071	0.146511
-4.4935	17.6867	3130	Exploratory	0	2	5	2016	24070	0.14446
-4.49308	17.687	3131	Exploratory	0	2	5	2016	24062	0.0819857
-4.49268	17.687	3132	Exploratory	0	2	5	2016	24077	0.079454
-4.4922	17.6868	3133	Exploratory	0	2	5	2016	24110	0.0796779
-4.49177	17.6868	3134	Exploratory	0	2	5	2016	24124	0.0796779
-4.49132	17.687	3135	Exploratory	0	2	5	2016	24126	0.0796779
-4.49087	17.687	3136	Exploratory	0	2	5	2016	24143	0.0803303
-4.49045	17.6868	3137	Exploratory	0	2	5	2016	24183	0.0803303
-4.48997	17.6865	3138	Exploratory	0	2	5	2016	24223	0.0803303
-4.48948	17.6864	3139	Exploratory	0	2	5	2016	24250	0.0803303
-4.4247	17.7161	3140	Exploratory	0	2	5	2016	24070	0.122178
-4.42452	17.7159	3141	Exploratory	0	2	5	2016	24102	0.119571
-4.42453	17.7158	3142	Exploratory	0	2	5	2016	24108	0.119571
-4.42448	17.7161	3143	Exploratory	0	2	5	2016	24087	0.118599
-4.42426	17.7162	3144	Exploratory	0	2	5	2016	24087	0.114041
-4.4242	17.7169	3145	Exploratory	0	2	5	2016	24028	0.124269
-4.424	17.7173	3146	Exploratory	0	2	5	2016	24000	0.120852
-4.42371	17.7176	3147	Exploratory	0	2	5	2016	23983	0.135722
-4.42312	17.7178	3148	Exploratory	0	2	5	2016	24006	0.129209
-4.42273	17.718	3149	Exploratory	0	2	5	2016	24010	0.0870043
-4.42228	17.7182	3150	Exploratory	0	2	5	2016	24019	0.0796886
-4.42202	17.7185	3151	Exploratory	0	2	5	2016	23997	0.0781235
-4.42187	17.719	3152	Exploratory	0	2	5	2016	23965	0.0702438
-4.42159	17.7193	3153	Exploratory	0	2	5	2016	23947	0.0695317
-4.42113	17.7195	3154	Exploratory	0	2	5	2016	23955	0.078043
-4.42063	17.7197	3155	Exploratory	0	2	5	2016	23963	0.0799859
-4.42035	17.7201	3156	Exploratory	0	2	5	2016	23947	0.0783491
-4.41992	17.7203	3157	Exploratory	0	2	5	2016	23954	0.0817909
-4.41962	17.7206	3158	Exploratory	0	2	5	2016	23942	0.076998
-4.41896	17.7086	3159	Exploratory	0	2	5	2016	25111	0.146894
-4.41917	17.7088	3160	Exploratory	0	2	5	2016	25084	0.138599
-4.41898	17.7089	3161	Exploratory	0	2	5	2016	25086	0.139509
-4.41907	17.7095	3162	Exploratory	0	2	5	2016	25021	0.125937
-4.41955	17.7104	3163	Exploratory	0	2	5	2016	24913	0.133873
-4.41979	17.7112	3164	Exploratory	0	2	5	2016	24817	0.154632
-4.41971	17.7121	3165	Exploratory	1	2	5	2016	24735	0.211598
-4.41934	17.7131	3166	Exploratory	0	2	5	2016	24669	0.0923344
-4.4189	17.714	3167	Exploratory	0	2	5	2016	24603	0.0751128
-4.4185	17.715	3168	Exploratory	0	2	5	2016	24539	0.0809355
-4.41768	17.7157	3169	Exploratory	0	2	5	2016	24513	0.0823626
-4.40006	17.7033	3170	Exploratory	0	2	5	2016	26716	0.148818
-4.39995	17.7033	3171	Exploratory	0	2	5	2016	26721	0.173885
-4.3998	17.7034	3172	Exploratory	0	2	5	2016	26726	0.210568
-4.36437	17.7737	3173	Exploratory	0	2	5	2016	23587	0.128363
-4.36449	17.7738	3174	Exploratory	0	2	5	2016	23570	0.131341
-4.36409	17.7738	3175	Exploratory	0	2	5	2016	23605	0.104693
-4.36382	17.7739	3176	Exploratory	0	2	5	2016	23626	0.110493
-4.36375	17.7742	3177	Exploratory	0	2	5	2016	23611	0.0913278
-4.36357	17.7743	3178	Exploratory	0	2	5	2016	23617	0.0911118
-4.36331	17.7746	3179	Exploratory	0	2	5	2016	23620	0.0971072
-4.363	17.7749	3180	Exploratory	0	2	5	2016	23626	0.102052
-4.36264	17.7751	3181	Exploratory	0	2	5	2016	23643	0.0878191
-4.36228	17.7756	3182	Exploratory	0	2	5	2016	23646	0.0796796
-4.36197	17.7765	3183	Exploratory	0	2	5	2016	23614	0.0753436
-4.36148	17.7772	3184	Exploratory	0	2	5	2016	23607	0.0764875
-4.36125	17.7782	3185	Exploratory	0	2	5	2016	23560	0.0773521
-4.36106	17.7791	3186	Exploratory	0	2	5	2016	23517	0.0704506
-4.36153	17.7803	3187	Exploratory	0	2	5	2016	23396	0.0739687
-4.36108	17.7812	3188	Exploratory	0	2	5	2016	23380	0.0791664
-4.36074	17.782	3189	Exploratory	0	2	5	2016	23356	0.0893722
-4.36002	17.7826	3190	Exploratory	0	2	5	2016	23387	0.092723
-4.36288	17.7701	3191	Exploratory	0	2	5	2016	23966	0.12778
-4.36284	17.77	3193	Exploratory	0	2	5	2016	23977	0.130859
-4.36237	17.77	3194	Exploratory	0	2	5	2016	24019	0.168215
-4.36195	17.7701	3195	Exploratory	0	2	5	2016	24050	0.162931
-4.36144	17.7701	3196	Exploratory	0	2	5	2016	24089	0.153773
-4.36102	17.7701	3197	Exploratory	0	2	5	2016	24129	0.135051
-4.36055	17.7699	3198	Exploratory	0	2	5	2016	24182	0.132068
-4.36012	17.7698	3199	Exploratory	0	2	5	2016	24226	0.119266
-4.35933	17.7691	3200	Exploratory	0	2	5	2016	24346	0.226404
-4.35447	17.7669	3201	Exploratory	0	2	5	2016	24920	0.400786
-4.35433	17.7668	3202	Exploratory	0	2	5	2016	24935	0.398756
-4.35401	17.7667	3203	Exploratory	0	2	5	2016	24972	0.3386
-4.35345	17.7663	3204	Exploratory	1	2	5	2016	25051	0.391768
-4.35367	17.7665	3205	Exploratory	0	2	5	2016	25018	0.319063
-4.43958	17.8064	3206	Exploratory	0	2	5	2016	14970	0.143928
-4.43946	17.8065	3207	Exploratory	0	2	5	2016	14969	0.152098
-4.43941	17.8066	3208	Exploratory	0	2	5	2016	14970	0.144028
-4.394	17.8887	3209	Exploratory	0	2	5	2016	12267	0.141609
-4.39453	17.8887	3210	Exploratory	0	2	5	2016	12221	0.176158
-4.39509	17.8884	3211	Exploratory	0	2	5	2016	12194	0.153043
-4.39555	17.8884	3212	Exploratory	0	2	5	2016	12154	0.157927
-4.39597	17.8885	3213	Exploratory	0	2	5	2016	12110	0.154393
-4.39638	17.8888	3214	Exploratory	0	2	5	2016	12053	0.133773
-4.3827	17.9135	3215	Exploratory	0	2	5	2016	11854	0.208128
-4.38264	17.9133	3216	Exploratory	0	2	5	2016	11870	0.195596
-4.3825	17.9129	3217	Exploratory	0	2	5	2016	11906	0.184659
-4.38217	17.9127	3218	Exploratory	0	2	5	2016	11947	0.182872
-4.38166	17.9127	3219	Exploratory	0	2	5	2016	11999	0.207005
-4.38115	17.9125	3220	Exploratory	0	2	5	2016	12058	0.206477
-4.38083	17.9124	3222	Exploratory	0	2	5	2016	12095	0.186167
-4.38053	17.9119	3223	Exploratory	0	2	5	2016	12148	0.19107
-4.37948	17.9125	3224	Exploratory	0	2	5	2016	12228	0.169731
-4.37716	17.9245	3225	Exploratory	0	2	5	2016	11973	0.228849
-4.37685	17.9242	3226	Exploratory	0	2	5	2016	12019	0.227682
-4.37635	17.924	3227	Exploratory	0	2	5	2016	12078	0.21247
-4.376	17.9237	3228	Exploratory	0	2	5	2016	12123	0.202551
-4.37576	17.9233	3229	Exploratory	0	2	5	2016	12163	0.238463
-4.37545	17.923	3230	Exploratory	0	2	5	2016	12209	0.236746
-4.37497	17.9229	3231	Exploratory	0	2	5	2016	12263	0.26943
-4.37457	17.9227	3232	Exploratory	0	2	5	2016	12311	0.297633
-4.37433	17.9223	3233	Exploratory	0	2	5	2016	12351	0.185117
-4.20753	17.9406	3234	Exploratory	0	2	6	2016	30196	0.246913
-4.2077	17.9408	3235	Exploratory	0	2	6	2016	30176	0.310592
-4.20776	17.941	3236	Exploratory	2	2	6	2016	30168	0.352594
-4.20715	17.9404	3237	Exploratory	1	2	6	2016	30240	0.317288
-4.20693	17.9401	3238	Exploratory	0	2	6	2016	30267	0.316827
-4.2073	17.9407	3239	Exploratory	0	2	6	2016	30221	0.353272
-4.20714	17.941	3240	Exploratory	0	2	6	2016	30236	0.314589
-4.2074	17.9415	3241	Exploratory	0	2	6	2016	30203	0.264692
-4.2076	17.942	3242	Exploratory	0	2	6	2016	30178	0.130476
-4.2078	17.9425	3243	Exploratory	0	2	6	2016	30152	0.109611
-4.20761	17.9429	3244	Exploratory	0	2	6	2016	30170	0.108794
-4.20735	17.9434	3245	Exploratory	0	2	6	2016	30196	0.106352
-4.20706	17.9438	3246	Exploratory	0	2	6	2016	30225	0.117752
-4.20695	17.9442	3247	Exploratory	0	2	6	2016	30236	0.126165
-4.20675	17.9451	3248	Exploratory	0	2	6	2016	30251	0.122302
-4.20664	17.946	3249	Exploratory	0	2	6	2016	30259	0.129967
-4.20656	17.9469	3250	Exploratory	0	2	6	2016	30263	0.0925655
-4.20651	17.9478	3251	Exploratory	0	2	6	2016	30264	0.0941043
-4.20606	17.9486	3252	Exploratory	0	2	6	2016	30311	0.101021
-4.20571	17.9495	3253	Exploratory	0	2	6	2016	30345	0.10939
-4.20577	17.9503	3254	Exploratory	0	2	6	2016	30335	0.0843764
-4.20589	17.9513	3255	Exploratory	0	2	6	2016	30318	0.0920538
-4.1915	17.958	3256	Exploratory	0	2	6	2016	31898	0.173026
-4.19117	17.9582	3257	Exploratory	0	2	6	2016	31935	0.131256
-4.19048	17.9582	3258	Exploratory	0	2	6	2016	32011	0.0818297
-4.19025	17.9582	3259	Exploratory	0	2	6	2016	32036	0.0767342
-4.19009	17.9581	3260	Exploratory	0	2	6	2016	32054	0.139011
-4.18989	17.9579	3261	Exploratory	0	2	6	2016	32077	0.145747
-4.18973	17.9578	3262	Exploratory	1	2	6	2016	32094	0.178905
-4.18975	17.958	3263	Exploratory	0	2	6	2016	32092	0.153857
-4.19044	17.9585	3264	Exploratory	0	2	6	2016	32016	0.0720793
-4.13414	17.9876	3265	Exploratory	0	2	6	2016	38375	0.131475
-4.13395	17.9878	3266	Exploratory	0	2	6	2016	38397	0.127615
-4.13353	17.9879	3267	Exploratory	0	2	6	2016	38445	0.129278
-4.13325	17.988	3268	Exploratory	0	2	6	2016	38477	0.106817
-4.13298	17.9882	3269	Exploratory	0	2	6	2016	38509	0.115309
-4.13256	17.9882	3270	Exploratory	0	2	6	2016	38555	0.106513
-4.13452	17.9879	3271	Exploratory	0	2	6	2016	38336	0.112939
-4.13484	17.9882	3272	Exploratory	0	2	6	2016	38304	0.122131
-4.13525	17.9884	3273	Exploratory	0	2	6	2016	38259	0.134854
-4.13566	17.9886	3274	Exploratory	0	2	6	2016	38217	0.15827
-4.13661	17.9888	3275	Exploratory	0	2	6	2016	38113	0.124524
-4.13759	17.9887	3276	Exploratory	0	2	6	2016	38005	0.0850981
-4.13853	17.9889	3277	Exploratory	0	2	6	2016	37903	0.0840035
-4.13939	17.9891	3278	Exploratory	0	2	6	2016	37810	0.0848231
-4.14037	17.9887	3279	Exploratory	0	2	6	2016	37699	0.0932268
-4.14131	17.9886	3280	Exploratory	0	2	6	2016	37593	0.0889873
-4.14222	17.9884	3281	Exploratory	0	2	6	2016	37491	0.0782555
-4.14304	17.9884	3282	Exploratory	0	2	6	2016	37400	0.0801972
-4.29642	18.1187	3283	Exploratory	0	1	6	2016	26900	0.0970679
-4.29652	18.1188	3284	Exploratory	0	1	6	2016	26894	0.0808796
-4.29605	18.119	3285	Exploratory	0	1	6	2016	26953	0.0821014
-4.29567	18.1191	3286	Exploratory	0	1	6	2016	26992	0.0830142
-4.29614	18.1195	3287	Exploratory	0	1	6	2016	26977	0.0753598
-4.29647	18.1198	3288	Exploratory	0	1	6	2016	26976	0.0765291
-4.2964	18.1201	3289	Exploratory	0	1	6	2016	26999	0.0704671
-4.29506	18.1188	3290	Exploratory	0	1	6	2016	27020	0.0985889
-4.29459	18.1188	3291	Exploratory	0	1	6	2016	27060	0.116677
-4.29413	18.1189	3292	Exploratory	0	1	6	2016	27106	0.112724
-4.29371	18.1192	3293	Exploratory	0	1	6	2016	27161	0.134716
-4.29335	18.1205	3294	Exploratory	0	1	6	2016	27289	0.0693637
-4.29273	18.1213	3295	Exploratory	0	1	6	2016	27398	0.0694907
-4.29675	18.1187	3296	Exploratory	0	1	6	2016	26872	0.0844809
-4.29634	18.1184	3297	Exploratory	0	1	6	2016	26886	0.0959054
-4.29648	18.1184	3298	Exploratory	0	1	6	2016	26872	0.116978
-4.29671	18.1182	3299	Exploratory	0	1	6	2016	26837	0.101291
-4.29696	18.1172	3300	Exploratory	0	1	6	2016	26745	0.144677
-4.29714	18.1171	3301	Exploratory	0	1	6	2016	26719	0.14205
-4.29758	18.1165	3302	Exploratory	0	1	6	2016	26641	0.105781
-4.29779	18.1161	3303	Exploratory	0	1	6	2016	26595	0.100922
-4.70683	17.9714	ZWA01	T4	0	2	7	2016	13	0.217538
-4.70627	17.9716	ZWA02	T4	1	2	7	2016	19	0.22155
-4.70606	17.9718	ZWA03	T4	0	2	7	2016	10	0.218621
-4.70596	17.9722	ZWA04	T4	0	2	7	2016	11	0.226507
-4.70599	17.9726	ZWA05	T4	1	2	7	2016	21	0.135896
-4.70586	17.9727	ZWA06	T4	2	2	7	2016	6	0.127712
-4.70582	17.9729	ZWA07	T4	0	2	7	2016	23	0.136568
-4.70994	17.9712	ZWA08	T4	1	2	7	2016	352	0.0894626
-4.70414	17.9837	MBA01	T4	0	2	7	2016	12	0.456326
-4.70347	17.9843	MBA02	T4	0	2	7	2016	24	0.212096
-4.70313	17.9845	MBA03	T4	0	2	7	2016	20	0.214093
-4.70256	17.9851	MBA04	T4	0	2	7	2016	39	0.155765
-4.70166	17.9854	MBA05	T4	0	2	7	2016	21	0.17942
-4.70107	17.9857	MBA06	T4	0	2	7	2016	23	0.232926
-4.70054	17.9862	MBA07	T4	0	2	7	2016	69	0.107511
-4.70491	17.9836	MBA08	T4	0	2	7	2016	31	0.443064
-4.70844	17.8843	KGB01	T4	1	2	7	2016	4	0.579386
-4.70909	17.8847	KGB02	T4	0	2	7	2016	38	0.527819
-4.70953	17.8847	KGB03	T4	0	2	7	2016	5	0.388837
-4.70985	17.885	KGB04	T4	0	2	7	2016	6	0.441091
-4.70979	17.8842	KGB05	T4	0	2	7	2016	7	0.651571
-4.70943	17.884	KGB06	T4	0	2	7	2016	13	0.261588
-4.70932	17.884	KGB07	T4	0	2	7	2016	5	0.264032
-4.70881	17.8839	KGB08	T4	0	2	7	2016	12	0.447659
-4.60839	17.8873	SAK01	T4	0	2	7	2016	18	0.394142
-4.60734	17.8875	SAK02	T4	0	2	7	2016	13	0.223923
-4.60791	17.8874	SAK03	T4	0	2	7	2016	18	0.180582
-4.60877	17.8872	SAK04	T4	0	2	7	2016	22	0.302339
-4.60873	17.8868	SAK05	T4	2	2	7	2016	19	0.451401
-4.6081	17.8869	SAK06	T4	0	2	7	2016	16	0.517164
-4.60762	17.8869	SAK07	T4	1	2	7	2016	7	0.542762
-4.6071	17.8871	SAK08	T4	0	2	7	2016	17	0.557927
-4.56656	18.001	KBB01	T4	0	2	7	2016	24	0.173583
-4.5666	18.0006	KBB02	T4	0	2	7	2016	18	0.181964
-4.56604	18.0004	KBB03	T4	0	2	7	2016	39	0.191407
-4.56559	18.0005	KBB04	T4	0	2	7	2016	10	0.329582
-4.56527	18.0001	KBB05	T4	0	2	7	2016	9	0.288573
-4.56487	17.9997	KBB06	T4	0	2	7	2016	17	0.224267
-4.56454	17.9991	KBB07	T4	0	2	7	2016	12	0.137716
-4.56421	17.999	KBB08	T4	0	2	7	2016	4	0.170969
-4.54978	17.979	KAF01	T4	0	2	7	2016	84	0.27584
-4.55054	17.9784	KAF02	T4	0	2	7	2016	10	0.436102
-4.55043	17.9781	KAF03	T4	0	2	7	2016	9	0.394925
-4.55095	17.9777	KAF04	T4	0	2	7	2016	23	0.416273
-4.55144	17.9774	KAF05	T4	0	2	7	2016	6	0.491018
-4.55119	17.9779	KAF06	T4	0	2	7	2016	8	0.526547
-4.55104	17.9786	KAF07	T4	0	2	7	2016	32	0.403321
-4.55115	17.979	KAF08	T4	0	2	7	2016	7	0.256609
-4.66605	18.0386	KPT01	T4	0	2	7	2016	3700	0.112991
-4.66588	18.0385	KPT02	T4	NA	2	7	2016	3677	0.146959
-4.66555	18.0378	KPT03	T4	0	2	7	2016	3593	0.146204
-4.66381	18.0357	KPT04	T4	0	2	7	2016	3310	0.15762
-4.66375	18.0356	KPT05	T4	1	2	7	2016	3297	0.165227
-4.66171	18.0348	KPT06	T4	0	2	7	2016	3147	0.162274
-4.66162	18.035	KPT07	T4	0	2	7	2016	3157	0.184119
-4.66007	18.0339	KPT08	T4	0	2	7	2016	2993	0.119815
-4.52593	17.9347	KBL01	T4	1	2	7	2016	16	0.577948
-4.52559	17.9347	KBL02	T4	0	2	7	2016	5	0.364641
-4.52505	17.9346	KBL03	T4	0	2	7	2016	13	0.236025
-4.52738	17.9344	KBL04	T4	0	2	7	2016	5	0.570277
-4.52608	17.9341	KBL05	T4	1	2	7	2016	12	0.339263
-4.5266	17.9341	KBL06	T4	0	2	7	2016	26	0.293877
-4.52647	17.9346	KBL07	T4	0	2	7	2016	44	0.500172
-4.52777	17.934	KBL08	T4	0	2	7	2016	3	0.479389
-4.50122	17.9645	YAS01	T4	0	2	7	2016	7	0.627378
-4.50148	17.9647	YAS02	T4	0	2	7	2016	40	0.380968
-4.50093	17.965	YAS03	T4	0	2	7	2016	12	0.557689
-4.50082	17.9654	YAS04	T4	0	2	7	2016	49	0.458098
-4.50182	17.9636	YAS05	T4	0	2	7	2016	9	0.628866
-4.50142	17.9637	YAS06	T4	0	2	7	2016	10	0.540226
-4.50088	17.9638	YAS07	T4	0	2	7	2016	11	0.630802
-4.50007	17.9648	YAS08	T4	0	2	7	2016	7	0.391669
-4.4608	17.962	MUK01	T4	0	2	7	2016	2110	0.210198
-4.46072	17.962	MUK02	T4	1	2	7	2016	2118	0.278513
-4.46324	17.9603	MUK03	T4	0	2	7	2016	1823	0.459191
-4.46273	17.9604	MUK04	T4	0	2	7	2016	1881	0.373218
-4.46248	17.9605	MUK05	T4	0	2	7	2016	1908	0.328279
-4.46191	17.9606	MUK06	T4	0	2	7	2016	1972	0.348097
-4.46173	17.9608	MUK07	T4	0	2	7	2016	1993	0.383667
-4.46126	17.9612	MUK08	T4	0	2	7	2016	2050	0.171414
-4.31374	17.9343	MOK01	T4	0	2	8	2016	18577	0.21964
-4.31434	17.9344	MOK02	T4	3	2	8	2016	18510	0.363461
-4.31485	17.9346	MOK03	T4	5	2	8	2016	18451	0.313423
-4.31516	17.9346	MOK04	T4	0	2	8	2016	18416	0.267465
-4.31582	17.9348	MOK05	T4	0	2	8	2016	18341	0.27695
-4.317	17.9352	MOK06	T4	0	2	8	2016	18206	0.461081
-4.31802	17.9349	MOK07	T4	0	2	8	2016	18098	0.501745
-4.31859	17.9347	MOK08	T4	0	2	8	2016	18039	0.420243
-4.20561	17.9393	BUS01	T4	0	2	8	2016	30418	0.473096
-4.20608	17.9397	BUS02	T4	3	2	8	2016	30363	0.474098
-4.20662	17.9399	BUS03	T4	1	2	8	2016	30302	0.432721
-4.20742	17.9406	BUS04	T4	0	2	8	2016	30209	0.383494
-4.20772	17.9408	BUS05	T4	0	2	8	2016	30173	0.310592
-4.20799	17.9412	BUS06	T4	0	2	8	2016	30141	0.237711
-4.20806	17.9413	BUS07	T4	0	2	8	2016	30132	0.239928
-4.2072	17.9404	BUS08	T4	0	2	8	2016	30235	0.317288
-4.66517	17.9661	D101	Exploratory	3	2	7	2016	2886	0.0640906
-4.66491	17.9657	D102	Exploratory	0	2	7	2016	2940	0.0640906
-4.66542	17.9671	D103	Exploratory	0	2	7	2016	2777	0.0640906
-4.66538	17.9707	D104	Exploratory	1	2	7	2016	2377	0.100826
-4.66801	17.9792	D105	Exploratory	0	2	7	2016	1406	0.11449
-4.66802	17.9796	D106	Exploratory	2	2	7	2016	1357	0.110059
-4.66907	17.9804	D107	Exploratory	1	2	7	2016	1254	0.111755
-4.6697	17.9813	D108	Exploratory	3	2	7	2016	1143	0.087851
-4.6116	17.9671	E101	Exploratory	0	2	7	2016	4962	0.102046
-4.61099	17.9663	E102	Exploratory	0	2	7	2016	5067	0.106628
-4.61061	17.9667	E103	Exploratory	0	2	7	2016	5031	0.0963798
-4.61089	17.9705	E104	Exploratory	0	2	7	2016	4613	0.0697092
-4.60963	17.9727	E105	Exploratory	0	2	7	2016	4411	0.0655909
-4.66812	17.9797	E106	Exploratory	0	2	7	2016	1348	0.11449
-4.61575	17.9659	E198	Exploratory	0	2	7	2016	5014	0.0636493
-4.61629	17.9655	E199	Exploratory	0	2	7	2016	5054	0.0638666
-4.553	17.9756	C101	Exploratory	1	2	7	2016	258	0.32546
-4.55204	17.9773	C102	Exploratory	0	2	7	2016	73	0.462017
-4.5527	17.9795	C103	Exploratory	0	2	7	2016	175	0.359383
-4.55977	17.9805	C104	Exploratory	0	2	7	2016	562	0.141993
-4.55325	17.9751	C105	Exploratory	0	2	7	2016	290	0.247878
-4.28835	17.9823	G102	Exploratory	0	2	8	2016	21330	0.100805
-4.28789	17.9839	G103	Exploratory	0	2	8	2016	21403	0.102403
-4.28328	17.9799	G104	Exploratory	0	2	8	2016	21858	0.111717
-4.29624	17.9605	G197	Exploratory	0	2	8	2016	20305	0.0962022
-4.28542	17.9649	G198	Exploratory	5	2	8	2016	21512	0.324418
-4.28402	17.9639	G199	Exploratory	1	2	8	2016	21664	0.315637
-4.33434	17.9499	H197	Exploratory	1	2	8	2016	16123	0.0779777
-4.32395	17.9482	H198	Exploratory	0	2	8	2016	17283	0.0771907
-4.32341	17.9478	H199	Exploratory	0	2	8	2016	17346	0.0789628
-4.66517	17.9661	D101	Exploratory	0	2	8	2016	2884	0.0640906
-4.66491	17.9657	D102	Exploratory	0	2	8	2016	2938	0.0640906
-4.66542	17.9671	D103	Exploratory	0	2	8	2016	2775	0.0640906
-4.66538	17.9707	D104	Exploratory	0	2	8	2016	2375	0.100826
-4.66801	17.9792	D105	Exploratory	1	2	8	2016	1404	0.11449
-4.66802	17.9796	D106	Exploratory	1	2	8	2016	1355	0.110059
-4.66907	17.9804	D107	Exploratory	1	2	8	2016	1254	0.111755
-4.6697	17.9813	D108	Exploratory	0	2	8	2016	1143	0.087851
-4.65648	17.9842	PAS002	Exploratory	0	2	8	2016	1404	0.15392
-4.65919	17.9859	PAS003	Exploratory	0	2	8	2016	1078	0.137084
-4.6116	17.9671	E101	Exploratory	0	2	8	2016	4962	0.102046
-4.61099	17.9663	E102	Exploratory	0	2	8	2016	5067	0.106628
-4.61061	17.9667	E103	Exploratory	0	2	8	2016	5031	0.0963798
-4.61089	17.9705	E104	Exploratory	0	2	8	2016	4613	0.0697092
-4.60963	17.9727	E105	Exploratory	0	2	8	2016	4411	0.0655909
-4.66812	17.9797	E106	Exploratory	NA	2	8	2016	1347	0.11449
-4.61575	17.9659	E198	Exploratory	NA	2	8	2016	5014	0.0636493
-4.61629	17.9655	E199	Exploratory	NA	2	8	2016	5054	0.0638666
-4.553	17.9756	C101	Exploratory	0	2	8	2016	258	0.32546
-4.55204	17.9773	C102	Exploratory	0	2	8	2016	73	0.462017
-4.5527	17.9795	C103	Exploratory	0	2	8	2016	175	0.359383
-4.55977	17.9805	C104	Exploratory	0	2	8	2016	561	0.141993
-4.55325	17.9751	C105	Exploratory	0	2	8	2016	290	0.247878
-4.33434	17.9499	H197	Exploratory	1	2	8	2016	3241	0.0779777
-4.32558	17.9496	PASMOK1	Exploratory	1	2	8	2016	3779	0.0908078
-4.32541	17.9476	PASMOK2	Exploratory	0	2	8	2016	3630	0.0891243
-4.31844	17.9349	PASMOK3	Exploratory	0	2	8	2016	3510	0.46686
-4.31924	17.9346	PASMOK4	Exploratory	1	2	8	2016	3419	0.410589
-4.31407	17.9505	PASMOK5	Exploratory	1	2	8	2016	4781	0.153942
-4.34189	17.9539	MOKPOND1	Exploratory	0	1	8	2016	3830	0.0748001
-4.34722	17.9532	MOKPOND2	Exploratory	0	1	8	2016	3460	0.0649716
-4.34171	17.9525	MOKPOND3	Exploratory	15	1	8	2016	3703	0.0774457
-4.34189	17.9539	MOKPOND1	Exploratory	0	1	8	2016	3367	0.0748001
-4.34722	17.9532	MOKPOND2	Exploratory	0	1	8	2016	3220	0.0649716
-4.34171	17.9525	MOKPOND3	Exploratory	3	1	8	2016	3217	0.0774457
-4.34171	17.9507	PNLTHA1	Exploratory	0	2	8	2016	3022	0.0750354
-4.34198	17.951	PNLTHA2	Exploratory	0	2	8	2016	3055	0.0729992
-4.34281	17.9527	PNLTHA3	Exploratory	0	2	8	2016	3218	0.0682721
-4.34189	17.9531	PNLTHA4	Exploratory	0	2	8	2016	3279	0.0748001
-4.28835	17.9823	G102	Exploratory	0	2	8	2016	9254	0.100805
-4.28789	17.9839	G103	Exploratory	0	2	8	2016	9413	0.102403
-4.28328	17.9799	G104	Exploratory	0	2	8	2016	9486	0.111717
-4.29624	17.9605	G197	Exploratory	0	2	8	2016	7033	0.0962022
-4.28542	17.9649	G198	Exploratory	2	2	8	2016	8300	0.324418
-4.28402	17.9639	G199	Exploratory	3	2	8	2016	8367	0.315637
-4.28289	17.9662	G196	Exploratory	2	2	8	2016	8609	0.156377
-4.34189	17.9539	MOKPOND1	Exploratory	1	4	8	2016	3367	0.0748001
-4.34722	17.9532	MOKPOND2	Exploratory	6	4	8	2016	3220	0.0649716
-4.34171	17.9525	MOKPOND3	Exploratory	2	4	8	2016	3217	0.0774457
-4.34171	17.9507	PNLTHA1	Exploratory	0	4	8	2016	3022	0.0750354
-4.34198	17.951	PNLTHA2	Exploratory	3	4	8	2016	3055	0.0729992
-4.34281	17.9527	PNLTHA3	Exploratory	0	4	8	2016	3218	0.0682721
-4.34189	17.9531	PNLTHA4	Exploratory	0	4	8	2016	3279	0.0748001
-4.30432	17.9182	LUL01	Exploratory	0	2	8	2016	1859	0.0983869
-4.30454	17.9173	LUL02	Exploratory	0	2	8	2016	1859	0.0916199
-4.30366	17.9173	LUL03	Exploratory	0	2	8	2016	1955	0.095074
-4.30343	17.9183	LUL04	Exploratory	0	2	8	2016	1954	0.0980548
-4.30342	17.9197	LUL05	Exploratory	0	2	8	2016	1929	0.10082
-4.30197	17.9176	LUL06	Exploratory	0	2	8	2016	2129	0.114252
-4.30096	17.9165	LUL07	Exploratory	0	2	8	2016	2265	0.107872
-4.29915	17.9158	LUL08	Exploratory	0	2	8	2016	2479	0.111224
-4.29965	17.9255	LUL09	Exploratory	0	2	8	2016	2200	0.136581
-4.29929	17.9262	LUL10	Exploratory	0	2	8	2016	2200	0.214328
-4.2984	17.9274	LUL11	Exploratory	0	2	8	2016	2230	0.149824
-4.29934	17.9275	LUL12	Exploratory	0	2	8	2016	2132	0.117534
-4.30573	17.9111	LUL13	Exploratory	0	2	8	2016	2035	0.10209
-4.30658	17.9107	LUL14	Exploratory	0	2	8	2016	1986	0.124635
-4.30777	17.9108	LUL15	Exploratory	1	2	8	2016	1876	0.103875
-4.30699	17.911	LUL16	Exploratory	0	2	8	2016	1930	0.114344
-4.34189	17.9539	MOKPOND1	Exploratory	1	2	8	2016	3011	0.0748001
-4.34722	17.9532	MOKPOND2	Exploratory	0	2	8	2016	3054	0.0649716
-4.34171	17.9525	MOKPOND3	Exploratory	2	2	8	2016	2884	0.0774457
-4.34756	17.9524	MOKPOND4	Exploratory	1	2	8	2016	2963	0.0664163
-4.34827	17.9521	MOKPOND5	Exploratory	5	2	8	2016	2924	0.069248
-4.34171	17.9507	PNLTHA1	Exploratory	5	2	8	2016	2748	0.0750354
-4.34198	17.951	PNLTHA2	Exploratory	0	2	8	2016	2799	0.0729992
-4.34281	17.9527	PNLTHA3	Exploratory	6	2	8	2016	2992	0.0682721
-4.34189	17.9531	PNLTHA4	Exploratory	3	2	8	2016	2947	0.0748001
-4.75516	18.0878	MUL01	Exploratory	0	3	8	2016	11914	0.0659938
-4.75566	18.0882	MUL02	Exploratory	0	3	8	2016	11971	0.0655486
-4.75541	18.089	MUL03	Exploratory	0	3	8	2016	12051	0.0686626
-4.75511	18.0893	MUL04	Exploratory	0	3	8	2016	12067	0.0667093
-4.75852	18.0897	MUL05	Exploratory	0	3	8	2016	12235	0.0636493
-4.75826	18.0906	MUL06	Exploratory	0	3	8	2016	12316	0.0636493
-4.758	18.0915	MUL07	Exploratory	0	3	8	2016	12399	0.0686127
-4.75889	18.0915	MUL08	Exploratory	0	3	8	2016	12435	0.0686127
-4.78372	18.0871	MUL09	Exploratory	0	3	8	2016	12693	0.0726309
-4.78387	18.0864	MUL10	Exploratory	0	3	8	2016	12627	0.0770226
-4.78398	18.0853	MUL11	Exploratory	0	3	8	2016	12511	0.0775025
-4.78362	18.0843	MUL12	Exploratory	0	3	8	2016	12402	0.112618
-4.77748	18.093	MUL13	Exploratory	0	3	8	2016	13128	0.0636493
-4.77554	18.0947	MUL14	Exploratory	0	3	8	2016	13267	0.0665423
-4.77488	18.0946	MUL15	Exploratory	0	3	8	2016	13238	0.0654629
-4.77357	18.095	MUL16	Exploratory	0	3	8	2016	13244	0.0636493
-4.74838	18.1078	KIV01	Exploratory	0	3	8	2016	13868	0.0672671
-4.724	18.1105	KIV02	Exploratory	0	3	8	2016	13816	0.0690557
-4.72479	18.1111	KIV03	Exploratory	0	3	8	2016	13916	0.0693549
-4.7255	18.1116	KIV04	Exploratory	0	3	8	2016	13998	0.0674022
-4.73032	18.1128	KIV05	Exploratory	0	3	8	2016	14151	0.0665423
-4.73122	18.1127	KIV06	Exploratory	0	3	8	2016	14151	0.0655909
-4.73167	18.1119	KIV07	Exploratory	0	3	8	2016	14067	0.065362
-4.73229	18.1113	KIV08	Exploratory	0	3	8	2016	14000	0.065362
-4.7352	18.1229	KIV09	Exploratory	0	3	8	2016	15313	0.0933835
-4.73604	18.1235	KIV10	Exploratory	0	3	8	2016	15386	0.0952236
-4.73669	18.1246	KIV11	Exploratory	0	3	8	2016	15517	0.106239
-4.73638	18.1224	KIV12	Exploratory	0	3	8	2016	15271	0.089252
-4.73258	18.1137	KIV13	Exploratory	0	3	8	2016	14278	0.066153
-4.73147	18.1135	KIV14	Exploratory	0	3	8	2016	14239	0.0675023
-4.73046	18.1135	KIV15	Exploratory	0	3	8	2016	14239	0.0665423
-4.73289	18.1126	KIV16	Exploratory	0	3	8	2016	14154	0.0638666
-4.71534	18.1218	MBU01	Exploratory	0	3	8	2016	14044	0.0641603
-4.71549	18.1212	MBU02	Exploratory	0	3	8	2016	14019	0.0758502
-4.71544	18.1205	MBU03	Exploratory	0	3	8	2016	13964	0.0653145
-4.71601	18.12	MBU04	Exploratory	0	3	8	2016	13986	0.0645101
-4.7219	18.1171	MBU05	Exploratory	0	3	8	2016	14300	0.0654629
-4.72279	18.1173	MBU06	Exploratory	0	3	8	2016	14373	0.0643767
-4.72361	18.1176	MBU07	Exploratory	0	3	8	2016	14455	0.0643767
-4.72429	18.1182	MBU08	Exploratory	0	3	8	2016	14551	0.0665423
-4.72354	18.1088	MBU09	Exploratory	0	3	8	2016	13628	0.0683783
-4.72353	18.108	MBU10	Exploratory	0	3	8	2016	13552	0.0678936
-4.72349	18.1072	MBU11	Exploratory	0	3	8	2016	13478	0.0734882
-4.72243	18.1066	MBU12	Exploratory	0	3	8	2016	13361	0.0671313
-4.72258	18.1157	MBU13	Exploratory	0	3	8	2016	14207	0.0636493
-4.72252	18.1167	MBU14	Exploratory	0	3	8	2016	14298	0.0643767
-4.72419	18.117	MBU15	Exploratory	0	3	8	2016	14430	0.0636493
-4.72567	18.117	MBU16	Exploratory	0	3	8	2016	14517	0.0636493
-4.76704	18.1402	NGO01	Exploratory	0	3	8	2016	17860	0.0730339
-4.76614	18.1401	NGO02	Exploratory	0	3	8	2016	17831	0.0774798
-4.76526	18.1401	NGO03	Exploratory	0	3	8	2016	17796	0.0667368
-4.76438	18.1402	NGO04	Exploratory	0	3	8	2016	17782	0.0689367
-4.76713	18.1436	NGO05	Exploratory	0	3	8	2016	18234	0.0652235
-4.76793	18.1432	NGO06	Exploratory	0	3	8	2016	18212	0.0674155
-4.76736	18.1439	NGO07	Exploratory	0	3	8	2016	18270	0.063962
-4.76786	18.1441	NGO08	Exploratory	0	3	8	2016	18303	0.0644947
-4.72567	18.1491	NGO09	Exploratory	0	3	8	2016	16856	0.0650538
-4.77189	18.1484	NGO10	Exploratory	0	3	8	2016	18886	0.0902173
-4.77276	18.1473	NGO11	Exploratory	0	3	8	2016	18796	0.0734444
-4.77266	18.1474	NGO12	Exploratory	0	3	8	2016	18805	0.0728106
-4.77382	18.1431	NGO13	Exploratory	0	3	8	2016	18387	0.0657711
-4.77101	18.1431	NGO14	Exploratory	0	3	8	2016	18302	0.0639859
-4.76976	18.1425	NGO15	Exploratory	0	3	8	2016	18196	0.0674155
-4.76864	18.1432	NGO16	Exploratory	0	3	8	2016	18232	0.0663231
-4.31418	17.9954	KIM01	Exploratory	0	1	8	2016	5689	0.0689367
-4.31533	17.9963	KIM02	Exploratory	0	1	8	2016	5832	0.0690907
-4.31663	17.9965	KIM03	Exploratory	0	1	8	2016	5913	0.0721007
-4.31555	17.9952	KIM04	Exploratory	0	1	8	2016	5734	0.0721007
-4.31658	17.9943	KIM05	Exploratory	0	1	8	2016	5683	0.0721007
-4.31882	17.9841	KIM06	Exploratory	0	1	8	2016	4791	0.173116
-4.32004	17.983	KIM07	Exploratory	0	1	8	2016	4736	0.256946
-4.32112	17.9818	KIM08	Exploratory	0	1	8	2016	4658	0.165093
-4.32104	17.9811	KIM09	Exploratory	0	1	8	2016	4578	0.162836
-4.34189	17.9539	MOKPOND1	Exploratory	0	1	8	2016	3011	0.0748001
-4.34722	17.9532	MOKPOND2	Exploratory	0	1	8	2016	3054	0.0649716
-4.34171	17.9525	MOKPOND3	Exploratory	3	1	8	2016	2884	0.0774457
-4.34756	17.9524	MOKPOND4	Exploratory	1	1	8	2016	2963	0.0664163
-4.34827	17.9521	MOKPOND5	Exploratory	2	1	8	2016	2924	0.069248
-4.34171	17.9507	PNLTHA1	Exploratory	2	1	8	2016	2748	0.0750354
-4.34198	17.951	PNLTHA2	Exploratory	0	1	8	2016	2799	0.0729992
-4.34281	17.9527	PNLTHA3	Exploratory	8	1	8	2016	2992	0.0682721
-4.34189	17.9531	PNLTHA4	Exploratory	1	1	8	2016	2947	0.0748001
-4.70478	17.8853	KGB01	Exploratory	0	2	10	2016	323	0.0873441
-4.70509	17.8861	KGB02	Exploratory	0	2	10	2016	359	0.0798838
-4.70512	17.887	KGB03	Exploratory	0	2	10	2016	436	0.0772676
-4.7042	17.8872	KGB04	Exploratory	0	2	10	2016	514	0.0857949
-4.70571	17.8876	KGB05	Exploratory	0	2	10	2016	450	0.0798838
-4.70594	17.8886	KGB06	Exploratory	0	2	10	2016	418	0.0821917
-4.70606	17.8895	KGB07	Exploratory	0	2	10	2016	401	0.0945763
-4.70634	17.8904	KGB08	Exploratory	0	2	10	2016	388	0.109838
-4.60591	17.9322	KIB1	Exploratory	0	2	10	2016	4962	0.0950516
-4.60681	17.9322	KIB2	Exploratory	0	2	10	2016	4962	0.101791
-4.60503	17.9324	KIB3	Exploratory	0	2	10	2016	4988	0.101791
-4.605	17.9333	KIB4	Exploratory	0	2	10	2016	5089	0.0950516
-4.60443	17.9423	KIB5	Exploratory	0	2	10	2016	5810	0.0973639
-4.60361	17.9427	KIB6	Exploratory	0	2	10	2016	5717	0.0947145
-4.60276	17.943	KIB7	Exploratory	0	2	10	2016	5623	0.106986
-4.60198	17.9435	KIB8	Exploratory	0	2	10	2016	5535	0.147242
-4.6989	17.914	KIM1	Exploratory	0	2	10	2016	2443	0.0694079
-4.57526	17.9504	KIM2	Exploratory	0	2	10	2016	2676	0.0979212
-4.57442	17.9501	KIM3	Exploratory	0	2	10	2016	2577	0.0987193
-4.57353	17.9501	KIM4	Exploratory	0	2	10	2016	2482	0.100528
-4.57569	17.9448	KIM5	Exploratory	0	2	10	2016	2627	0.0660606
-4.57659	17.9447	KIM6	Exploratory	0	2	10	2016	2726	0.0654629
-4.57747	17.9449	KIM7	Exploratory	0	2	10	2016	2825	0.0665423
-4.57837	17.9449	KIM8	Exploratory	0	2	10	2016	2924	0.0654629
-4.67482	17.8968	MIB1	Exploratory	0	2	10	2016	3574	0.113193
-4.67445	17.896	MIB2	Exploratory	0	2	10	2016	3480	0.104838
-4.67391	17.8953	MIB3	Exploratory	0	2	10	2016	3396	0.0920859
-4.67301	17.8952	MIB4	Exploratory	0	2	10	2016	3362	0.109891
-4.68	17.9	MIB5	Exploratory	0	2	10	2016	3374	0.0869258
-4.68025	17.8991	MIB6	Exploratory	0	2	10	2016	3331	0.109864
-4.68111	17.8989	MIB7	Exploratory	0	2	10	2016	3233	0.0943881
-4.6817	17.8996	MIB8	Exploratory	0	2	10	2016	3181	0.101903
-4.70667	17.9107	KWM1	Exploratory	0	2	10	2016	1675	0.089715
-4.7065	17.9109	KWM2	Exploratory	0	2	10	2016	1708	0.127699
-4.70615	17.9113	KWM3	Exploratory	0	2	10	2016	1759	0.125753
-4.70588	17.9114	KWM4	Exploratory	0	2	10	2016	1790	0.106418
-4.69961	17.9124	KWM5	Exploratory	0	2	10	2016	2252	0.0715044
-4.69951	17.9128	KWM6	Exploratory	0	2	10	2016	2289	0.067422
-4.69948	17.9131	KWM7	Exploratory	0	2	10	2016	2320	0.064837
-4.69937	17.9135	KWM8	Exploratory	0	2	10	2016	2371	0.064837
-4.57091	17.9663	KZM1	Exploratory	0	2	10	2016	2141	0.138901
-4.57065	17.9661	KZM2	Exploratory	0	2	10	2016	2111	0.151496
-4.57043	17.9658	KZM3	Exploratory	0	2	10	2016	2084	0.151063
-4.57032	17.9656	KZM4	Exploratory	0	2	10	2016	2069	0.128107
-4.57308	17.9595	KZM5	Exploratory	0	2	10	2016	2421	0.0851927
-4.57345	17.9595	KZM6	Exploratory	0	2	10	2016	2461	0.075032
-4.57381	17.9596	KZM7	Exploratory	0	2	10	2016	2499	0.0704506
-4.57421	17.9596	KZM8	Exploratory	0	2	10	2016	2542	0.0688473
-4.69523	17.9452	KW1	Exploratory	0	2	10	2016	2644	0.0790454
-4.69435	17.9451	KW2	Exploratory	0	2	10	2016	2695	0.0846691
-4.69364	17.9456	KW3	Exploratory	0	2	10	2016	2670	0.0898952
-4.69277	17.9459	KW4	Exploratory	0	2	10	2016	2688	0.0854542
-4.69237	17.9467	KW5	Exploratory	0	2	10	2016	2628	0.114214
-4.6918	17.9474	KW6	Exploratory	0	2	10	2016	2592	0.115794
-4.6912	17.9481	KW7	Exploratory	0	2	10	2016	2562	0.156911
-4.69145	17.9489	KW8	Exploratory	0	2	10	2016	2466	0.151044
-4.69144	17.9489	KBB1	Exploratory	0	2	10	2016	2466	0.151044
-4.58067	17.9818	KBB2	Exploratory	0	2	10	2016	2501	0.167468
-4.58125	17.9825	KBB3	Exploratory	0	2	10	2016	2517	0.167797
-4.58195	17.9831	KBB4	Exploratory	0	2	10	2016	2498	0.135664
-4.57857	17.975	KBB5	Exploratory	0	2	10	2016	2622	0.06514
-4.57917	17.9743	KBB6	Exploratory	0	2	10	2016	2714	0.0736786
-4.57997	17.9739	KBB7	Exploratory	0	2	10	2016	2813	0.0655909
-4.58079	17.9743	KBB8	Exploratory	0	2	10	2016	2878	0.0675023
-4.53776	17.9869	ZAN1	Exploratory	0	2	10	2016	1516	0.221589
-4.53858	17.9874	ZAN2	Exploratory	0	2	10	2016	1453	0.156945
-4.53945	17.987	ZAN3	Exploratory	0	2	10	2016	1349	0.169212
-4.5403	17.9865	ZAN4	Exploratory	0	2	10	2016	1238	0.221386
-4.53739	17.9802	ZAN5	Exploratory	0	2	10	2016	1368	0.0688987
-4.53776	17.9794	ZAN6	Exploratory	0	2	10	2016	1330	0.0683286
-4.5369	17.9791	ZAN7	Exploratory	0	2	10	2016	1425	0.0662087
-4.53586	17.979	ZAN8	Exploratory	0	2	10	2016	1538	0.0693224
-4.40225	17.8446	KIT1	Exploratory	0	2	10	2016	9462	0.0768601
-4.40307	17.845	KIT2	Exploratory	0	2	10	2016	9456	0.0739728
-4.4035	17.8458	KIT3	Exploratory	0	2	10	2016	9391	0.0827081
-4.40435	17.8461	KIT4	Exploratory	0	2	10	2016	9393	0.089535
-4.39109	17.841	KIT5	Exploratory	0	2	10	2016	9300	0.0763345
-4.39135	17.8401	KIT6	Exploratory	0	2	10	2016	9400	0.0763345
-4.39202	17.8395	KIT7	Exploratory	0	2	10	2016	9492	0.0729992
-4.39265	17.8388	KIT8	Exploratory	0	2	10	2016	9587	0.0800058
-4.60409	17.8159	SAK1	Exploratory	0	2	10	2016	7248	0.126381
-4.60428	17.8156	SAK2	Exploratory	0	2	10	2016	7265	0.126881
-4.60447	17.8154	SAK3	Exploratory	0	2	10	2016	7278	0.116723
-4.60466	17.8152	SAK4	Exploratory	0	2	10	2016	7293	0.115962
-4.60449	17.8105	SAK5	Exploratory	0	2	10	2016	7796	0.0801581
-4.60491	17.8097	SAK6	Exploratory	0	2	10	2016	7867	0.0765307
-4.60577	17.8095	SAK7	Exploratory	0	2	10	2016	7864	0.0748001
-4.60655	17.809	SAK8	Exploratory	0	2	10	2016	7889	0.0774457
-4.31879	17.951	CEM1	Exploratory	2	4	11	2016	1693	0.142358
-4.31914	17.9518	CEM2	Exploratory	3	4	11	2016	1776	0.134112
-4.31995	17.9516	CEM3	Exploratory	1	4	11	2016	1842	0.148637
-4.32005	17.9508	CEM4	Exploratory	0	4	11	2016	1765	0.098212
-4.31972	17.9495	CEM5	Exploratory	0	4	11	2016	1616	0.0822931
-4.32018	17.9486	CEM6	Exploratory	1	4	11	2016	1526	0.0929007
-4.32056	17.9475	CEM7	Exploratory	0	4	11	2016	1424	0.0720667
-4.3205	17.9464	CEM8	Exploratory	0	4	11	2016	1295	0.0784236
-4.36362	17.8451	BUM1	Exploratory	0	2	10	2016	8005	0.0815997
-4.36391	17.8459	BUM2	Exploratory	0	2	10	2016	7917	0.0829369
-4.36403	17.8468	BUM3	Exploratory	0	2	10	2016	7820	0.0820755
-4.36405	17.8478	BUM4	Exploratory	0	2	10	2016	7711	0.0826614
-4.35496	17.8538	BUM5	Exploratory	0	2	10	2016	6965	0.0761567
-4.35437	17.8532	BUM6	Exploratory	0	2	10	2016	7032	0.0750631
-4.3536	17.8528	BUM7	Exploratory	0	2	10	2016	7077	0.0716315
-4.35384	17.8538	BUM8	Exploratory	0	2	10	2016	6959	0.0783139
-4.65479	17.8394	MIH1	Exploratory	0	2	10	2016	2620	0.0649548
-4.65531	17.8401	MIH2	Exploratory	0	2	10	2016	2523	0.0748346
-4.65577	17.8408	MIH3	Exploratory	0	2	10	2016	2437	0.0746697
-4.65634	17.8414	MIH4	Exploratory	0	2	10	2016	2343	0.104433
-4.65876	17.8356	MIH5	Exploratory	0	2	10	2016	2814	0.120896
-4.65937	17.835	MIH6	Exploratory	0	2	10	2016	2863	0.208055
-4.65879	17.8343	MIH7	Exploratory	0	2	10	2016	2951	0.181519
-4.65779	17.8343	MIH8	Exploratory	0	2	10	2016	2993	0.0833431
-4.83192	18.1188	LUL1	Exploratory	0	2	10	2016	18140	0.0776706
-4.30703	17.9108	LUL2	Exploratory	0	2	10	2016	1940	0.124635
-4.30793	17.9108	LUL3	Exploratory	0	2	10	2016	1861	0.107444
-4.30875	17.9104	LUL4	Exploratory	0	2	10	2016	1822	0.0931829
-4.3051	17.9171	LUL5	Exploratory	0	2	10	2016	1806	0.0916199
-4.30431	17.9176	LUL6	Exploratory	0	2	10	2016	1877	0.098585
-4.30345	17.9173	LUL7	Exploratory	0	2	10	2016	1965	0.0940325
-4.30273	17.9179	LUL8	Exploratory	0	2	10	2016	1929	0.103055
-4.3716	17.8151	MISI1	Exploratory	0	2	10	2016	11426	0.0876167
-4.37179	17.8149	MISI2	Exploratory	0	2	10	2016	11451	0.0842717
-4.372	17.8147	MISI3	Exploratory	0	2	10	2016	11477	0.0896341
-4.37228	17.8142	MISI4	Exploratory	0	2	10	2016	11534	0.104208
-4.37433	17.8086	MISI5	Exploratory	0	2	10	2016	12194	0.0822294
-4.37438	17.808	MISI6	Exploratory	0	2	10	2016	12254	0.0839665
-4.37428	17.8077	MISI7	Exploratory	0	2	10	2016	12294	0.0839665
-4.37367	17.8074	MISI8	Exploratory	0	2	10	2016	12310	0.0840304
-4.34189	17.9539	MOKPOND1	Exploratory	0	2	11	2016	3011	0.0748001
-4.34722	17.9532	MOKPOND2	Exploratory	0	2	11	2016	3054	0.0649716
-4.34171	17.9525	MOKPOND3	Exploratory	1	2	11	2016	2884	0.0774457
-4.34756	17.9524	MOKPOND4	Exploratory	0	2	11	2016	2963	0.0664163
-4.34827	17.9521	MOKPOND5	Exploratory	1	2	11	2016	2924	0.069248
-4.34171	17.9507	PNLTHA1	Exploratory	1	2	11	2016	2748	0.0750354
-4.34198	17.951	PNLTHA2	Exploratory	0	2	11	2016	2799	0.0729992
-4.34281	17.9527	PNLTHA3	Exploratory	NA	2	11	2016	2992	0.0682721
-4.34189	17.9531	PNLTHA4	Exploratory	0	2	11	2016	2947	0.0748001
-4.70683	17.9714	ZWA01	T5	0	2	11	2016	44	0.217538
-4.70627	17.9716	ZWA02	T5	1	2	11	2016	7	0.22155
-4.70606	17.9718	ZWA03	T5	0	2	11	2016	5	0.218621
-4.70596	17.9722	ZWA04	T5	0	2	11	2016	9	0.226507
-4.70599	17.9726	ZWA05	T5	0	2	11	2016	16	0.135896
-4.70586	17.9727	ZWA06	T5	0	2	11	2016	13	0.127712
-4.70582	17.9729	ZWA07	T5	0	2	11	2016	10	0.136568
-4.70994	17.9712	ZWA08	T5	0	2	11	2016	312	0.0894626
-4.70414	17.9837	MBA01	T5	0	2	11	2016	6	0.456326
-4.70347	17.9843	MBA02	T5	1	2	11	2016	27	0.212096
-4.70313	17.9845	MBA03	T5	0	2	11	2016	15	0.214093
-4.70256	17.9851	MBA04	T5	0	2	11	2016	43	0.155765
-4.70166	17.9854	MBA05	T5	0	2	11	2016	29	0.17942
-4.70107	17.9857	MBA06	T5	0	2	11	2016	5	0.232926
-4.70054	17.9862	MBA07	T5	0	2	11	2016	73	0.107511
-4.70491	17.9836	MBA08	T5	1	2	11	2016	38	0.443064
-4.70844	17.8843	KGB01	T5	0	2	11	2016	1	0.579386
-4.70909	17.8847	KGB02	T5	0	2	11	2016	10	0.527819
-4.70953	17.8847	KGB03	T5	0	2	11	2016	2	0.388837
-4.70985	17.885	KGB04	T5	0	2	11	2016	6	0.441091
-4.70979	17.8842	KGB05	T5	0	2	11	2016	10	0.651571
-4.70943	17.884	KGB06	T5	0	2	11	2016	17	0.261588
-4.70932	17.884	KGB07	T5	0	2	11	2016	9	0.264032
-4.70881	17.8839	KGB08	T5	0	2	11	2016	11	0.447659
-4.60839	17.8873	SAK01	T5	0	2	11	2016	22	0.394142
-4.60734	17.8875	SAK02	T5	0	2	11	2016	41	0.223923
-4.60791	17.8874	SAK03	T5	0	2	11	2016	25	0.180582
-4.60877	17.8872	SAK04	T5	0	2	11	2016	23	0.302339
-4.60873	17.8868	SAK05	T5	0	2	11	2016	7	0.451401
-4.6081	17.8869	SAK06	T5	0	2	11	2016	23	0.517164
-4.60762	17.8869	SAK07	T5	0	2	11	2016	32	0.542762
-4.6071	17.8871	SAK08	T5	0	2	11	2016	25	0.557927
-4.56656	18.001	KBB01	T5	0	2	11	2016	26	0.173583
-4.5666	18.0006	KBB02	T5	0	2	11	2016	35	0.181964
-4.56604	18.0004	KBB03	T5	0	2	11	2016	11	0.191407
-4.56559	18.0005	KBB04	T5	0	2	11	2016	23	0.329582
-4.56527	18.0001	KBB05	T5	0	2	11	2016	20	0.288573
-4.56487	17.9997	KBB06	T5	0	2	11	2016	28	0.224267
-4.56454	17.9991	KBB07	T5	0	2	11	2016	26	0.137716
-4.56421	17.999	KBB08	T5	0	2	11	2016	30	0.170969
-4.54978	17.979	KAF01	T5	0	2	11	2016	83	0.27584
-4.55054	17.9784	KAF02	T5	0	2	11	2016	12	0.436102
-4.55043	17.9781	KAF03	T5	0	2	11	2016	4	0.394925
-4.55095	17.9777	KAF04	T5	0	2	11	2016	9	0.416273
-4.55144	17.9774	KAF05	T5	0	2	11	2016	13	0.491018
-4.55119	17.9779	KAF06	T5	0	2	11	2016	9	0.526547
-4.55104	17.9786	KAF07	T5	0	2	11	2016	14	0.403321
-4.55115	17.979	KAF08	T5	0	2	11	2016	9	0.256609
-4.66605	18.0386	KPT01	T5	0	2	11	2016	3701	0.112991
-4.66588	18.0385	KPT02	T5	0	2	11	2016	3678	0.146959
-4.66555	18.0378	KPT03	T5	1	2	11	2016	3594	0.146204
-4.66381	18.0357	KPT04	T5	0	2	11	2016	3310	0.15762
-4.66375	18.0356	KPT05	T5	1	2	11	2016	3297	0.165227
-4.66171	18.0348	KPT06	T5	1	2	11	2016	3147	0.162274
-4.66162	18.035	KPT07	T5	0	2	11	2016	3157	0.184119
-4.66007	18.0339	KPT08	T5	0	2	11	2016	2999	0.119815
-4.52593	17.9347	KBL01	T5	1	2	11	2016	6	0.577948
-4.52559	17.9347	KBL02	T5	0	2	11	2016	4	0.364641
-4.52505	17.9346	KBL03	T5	0	2	11	2016	3	0.236025
-4.52738	17.9344	KBL04	T5	0	2	11	2016	5	0.570277
-4.52608	17.9341	KBL05	T5	0	2	11	2016	6	0.339263
-4.5266	17.9341	KBL06	T5	0	2	11	2016	10	0.293877
-4.52647	17.9346	KBL07	T5	1	2	11	2016	4	0.500172
-4.52777	17.934	KBL08	T5	0	2	11	2016	12	0.479389
-4.50122	17.9645	YAS01	T5	0	2	11	2016	32	0.627378
-4.50148	17.9647	YAS02	T5	0	2	11	2016	47	0.380968
-4.50093	17.965	YAS03	T5	0	2	11	2016	6	0.557689
-4.50082	17.9654	YAS04	T5	1	2	11	2016	10	0.458098
-4.50182	17.9636	YAS05	T5	0	2	11	2016	12	0.628866
-4.50142	17.9637	YAS06	T5	0	2	11	2016	7	0.540226
-4.50088	17.9638	YAS07	T5	0	2	11	2016	21	0.630802
-4.50007	17.9648	YAS08	T5	0	2	11	2016	1	0.391669
-4.4608	17.962	MUK01	T5	0	2	11	2016	13	0.210198
-4.46072	17.962	MUK02	T5	0	2	11	2016	4	0.278513
-4.46324	17.9603	MUK03	T5	0	2	11	2016	21	0.459191
-4.46273	17.9604	MUK04	T5	0	2	11	2016	4	0.373218
-4.46248	17.9605	MUK05	T5	0	2	11	2016	8	0.328279
-4.46191	17.9606	MUK06	T5	0	2	11	2016	19	0.348097
-4.46173	17.9608	MUK07	T5	0	2	11	2016	3	0.383667
-4.46126	17.9612	MUK08	T5	0	2	11	2016	12	0.171414
-4.31374	17.9343	MOK01	T5	0	2	11	2016	21	0.21964
-4.31434	17.9344	MOK02	T5	1	2	11	2016	10	0.363461
-4.31485	17.9346	MOK03	T5	0	2	11	2016	19	0.313423
-4.31516	17.9346	MOK04	T5	0	2	11	2016	17	0.267465
-4.31582	17.9348	MOK05	T5	0	2	11	2016	11	0.27695
-4.317	17.9352	MOK06	T5	0	2	11	2016	1	0.461081
-4.31802	17.9349	MOK07	T5	0	2	11	2016	3	0.501745
-4.31859	17.9347	MOK08	T5	0	2	11	2016	8	0.420243
-4.20561	17.9393	BUS01	T5	0	2	11	2016	4537	0.473096
-4.20608	17.9397	BUS02	T5	1	2	11	2016	4484	0.474098
-4.20662	17.9399	BUS03	T5	0	2	11	2016	4425	0.432721
-4.20742	17.9406	BUS04	T5	0	2	11	2016	4337	0.383494
-4.20772	17.9408	BUS05	T5	0	2	11	2016	4304	0.310592
-4.20799	17.9412	BUS06	T5	1	2	11	2016	4275	0.237711
-4.20806	17.9413	BUS07	T5	0	2	11	2016	4268	0.239928
-4.2072	17.9404	BUS08	T5	0	2	11	2016	4361	0.317288
-4.31879	17.951	CEM1	Exploratory	0	2	3	2017	1693	0.142358
-4.31914	17.9518	CEM2	Exploratory	0	2	3	2017	1776	0.134112
-4.31995	17.9516	CEM3	Exploratory	1	2	3	2017	1842	0.148637
-4.32005	17.9508	CEM4	Exploratory	0	2	3	2017	1765	0.098212
-4.31972	17.9495	CEM5	Exploratory	0	2	3	2017	1616	0.0822931
-4.32018	17.9486	CEM6	Exploratory	0	2	3	2017	1526	0.0929007
-4.32056	17.9475	CEM7	Exploratory	0	2	3	2017	1424	0.0720667
-4.3205	17.9464	CEM8	Exploratory	0	2	3	2017	1295	0.0784236
-4.34171	17.9507	PNLTHA1	Exploratory	0	2	3	2017	2748	0.0750354
-4.34198	17.951	PNLTHA2	Exploratory	0	2	3	2017	2799	0.0729992
-4.34281	17.9527	PNLTHA3	Exploratory	0	2	3	2017	2992	0.0682721
-4.34189	17.9531	PNLTHA4	Exploratory	0	2	3	2017	2947	0.0748001
-4.3472	17.954	MOKPOND2AH	Exploratory	1	2	3	2017	3136	0.0649716
-4.34722	17.9532	MOKPOND2	Exploratory	0	2	3	2017	3054	0.0649716
-4.34691	17.9526	MOKPOND3AH	Exploratory	1	2	3	2017	2979	0.0688045
-4.34756	17.9524	MOKPOND4	Exploratory	1	2	3	2017	2963	0.0664163
-4.34827	17.9521	MOKPOND5	Exploratory	0	2	3	2017	2924	0.069248
-4.70667	17.9107	KWM1	Exploratory	0	2	3	2017	1675	0.089715
-4.7065	17.9109	KWM2	Exploratory	0	2	3	2017	1708	0.127699
-4.70615	17.9113	KWM3	Exploratory	0	2	3	2017	1759	0.125753
-4.70588	17.9114	KWM4	Exploratory	0	2	3	2017	1790	0.106418
-4.69961	17.9124	KWM5	Exploratory	NA	2	3	2017	2245	0.0715044
-4.69951	17.9128	KWM6	Exploratory	NA	2	3	2017	2281	0.067422
-4.69948	17.9131	KWM7	Exploratory	0	2	3	2017	2312	0.064837
-4.69937	17.9135	KWM8	Exploratory	0	2	3	2017	2363	0.064837
-4.54978	17.979	KAF01	T6	0	2	2	2017	83	0.27584
-4.55054	17.9784	KAF02	T6	0	2	2	2017	12	0.436102
-4.55043	17.9781	KAF03	T6	0	2	2	2017	4	0.394925
-4.55095	17.9777	KAF04	T6	0	2	2	2017	9	0.416273
-4.55144	17.9774	KAF05	T6	0	2	2	2017	13	0.491018
-4.55119	17.9779	KAF06	T6	0	2	2	2017	9	0.526547
-4.55104	17.9786	KAF07	T6	0	2	2	2017	14	0.403321
-4.55115	17.979	KAF08	T6	0	2	2	2017	9	0.256609
-4.52593	17.9347	KBL01	T6	0	2	2	2017	6	0.577948
-4.52559	17.9347	KBL02	T6	0	2	2	2017	4	0.364641
-4.52505	17.9346	KBL03	T6	0	2	2	2017	3	0.236025
-4.52738	17.9344	KBL04	T6	0	2	2	2017	5	0.570277
-4.52608	17.9341	KBL05	T6	0	2	2	2017	6	0.339263
-4.5266	17.9341	KBL06	T6	0	2	2	2017	10	0.293877
-4.52647	17.9346	KBL07	T6	0	2	2	2017	4	0.500172
-4.52777	17.934	KBL08	T6	0	2	2	2017	12	0.479389
-4.50122	17.9645	YAS01	T6	0	2	2	2017	32	0.627378
-4.50148	17.9647	YAS02	T6	0	2	2	2017	47	0.380968
-4.50093	17.965	YAS03	T6	0	2	2	2017	6	0.557689
-4.50082	17.9654	YAS04	T6	0	2	2	2017	10	0.458098
-4.50182	17.9636	YAS05	T6	0	2	2	2017	12	0.628866
-4.50142	17.9637	YAS06	T6	0	2	2	2017	7	0.540226
-4.50088	17.9638	YAS07	T6	0	2	2	2017	21	0.630802
-4.50007	17.9648	YAS08	T6	0	2	2	2017	1	0.391669
-4.70683	17.9714	ZWA01	T6	0	2	2	2017	44	0.217538
-4.70627	17.9716	ZWA02	T6	0	2	2	2017	7	0.22155
-4.70606	17.9718	ZWA03	T6	0	2	2	2017	5	0.218621
-4.70596	17.9722	ZWA04	T6	0	2	2	2017	9	0.226507
-4.70599	17.9726	ZWA05	T6	0	2	2	2017	16	0.135896
-4.70586	17.9727	ZWA06	T6	0	2	2	2017	13	0.127712
-4.70582	17.9729	ZWA07	T6	0	2	2	2017	10	0.136568
-4.70994	17.9712	ZWA08	T6	0	2	2	2017	312	0.0894626
-4.66517	17.9661	D101	Exploratory	0	2	2	2017	2884	0.0640906
-4.66491	17.9657	D102	Exploratory	0	2	2	2017	2938	0.0640906
-4.66542	17.9671	D103	Exploratory	0	2	2	2017	2775	0.0640906
-4.66538	17.9707	D104	Exploratory	0	2	2	2017	2375	0.100826
-4.66801	17.9792	D105	Exploratory	2	2	2	2017	1404	0.11449
-4.66802	17.9796	D106	Exploratory	0	2	2	2017	1355	0.110059
-4.66907	17.9804	D107	Exploratory	0	2	2	2017	1254	0.111755
-4.6697	17.9813	D108	Exploratory	2	2	2	2017	1143	0.087851
-4.4608	17.962	MUK01	T6	0	2	2	2017	13	0.210198
-4.46072	17.962	MUK02	T6	0	2	2	2017	4	0.278513
-4.46324	17.9603	MUK03	T6	0	2	2	2017	21	0.459191
-4.46273	17.9604	MUK04	T6	0	2	2	2017	4	0.373218
-4.46248	17.9605	MUK05	T6	0	2	2	2017	8	0.328279
-4.46191	17.9606	MUK06	T6	0	2	2	2017	19	0.348097
-4.46173	17.9608	MUK07	T6	0	2	2	2017	3	0.383667
-4.46126	17.9612	MUK08	T6	0	2	2	2017	12	0.171414
-4.66605	18.0386	KPT01	T6	3	2	2	2017	3701	0.112991
-4.66588	18.0385	KPT02	T6	0	2	2	2017	3678	0.146959
-4.66555	18.0378	KPT03	T6	NA	2	2	2017	3594	0.146204
-4.66381	18.0357	KPT04	T6	NA	2	2	2017	3310	0.15762
-4.66375	18.0356	KPT05	T6	0	2	2	2017	3297	0.165227
-4.66171	18.0348	KPT06	T6	0	2	2	2017	3147	0.162274
-4.66162	18.035	KPT07	T6	0	2	2	2017	3157	0.184119
-4.66007	18.0339	KPT08	T6	1	2	2	2017	2999	0.119815
-4.60839	17.8873	SAK01	T6	0	2	2	2017	22	0.394142
-4.60734	17.8875	SAK02	T6	0	2	2	2017	41	0.223923
-4.60791	17.8874	SAK03	T6	0	2	2	2017	25	0.180582
-4.60877	17.8872	SAK04	T6	0	2	2	2017	23	0.302339
-4.60873	17.8868	SAK05	T6	1	2	2	2017	7	0.451401
-4.6081	17.8869	SAK06	T6	0	2	2	2017	23	0.517164
-4.60762	17.8869	SAK07	T6	0	2	2	2017	32	0.542762
-4.6071	17.8871	SAK08	T6	0	2	2	2017	25	0.557927
-4.70844	17.8843	KGB01	T6	0	2	2	2017	1	0.579386
-4.70909	17.8847	KGB02	T6	0	2	2	2017	8	0.527819
-4.70953	17.8847	KGB03	T6	0	2	2	2017	2	0.388837
-4.70985	17.885	KGB04	T6	0	2	2	2017	4	0.441091
-4.70979	17.8842	KGB05	T6	0	2	2	2017	6	0.651571
-4.70943	17.884	KGB06	T6	0	2	2	2017	10	0.261588
-4.70932	17.884	KGB07	T6	0	2	2	2017	9	0.264032
-4.70881	17.8839	KGB08	T6	0	2	2	2017	11	0.447659
-4.20561	17.9393	BUS01	T6	2	2	2	2017	4537	0.473096
-4.20608	17.9397	BUS02	T6	0	2	2	2017	4484	0.474098
-4.20662	17.9399	BUS03	T6	0	2	2	2017	4425	0.432721
-4.20742	17.9406	BUS04	T6	0	2	2	2017	4337	0.383494
-4.20772	17.9408	BUS05	T6	0	2	2	2017	4304	0.310592
-4.20799	17.9412	BUS06	T6	0	2	2	2017	4275	0.237711
-4.20806	17.9413	BUS07	T6	0	2	2	2017	4268	0.239928
-4.2072	17.9404	BUS08	T6	0	2	2	2017	4361	0.317288
-4.31374	17.9343	MOK01	T6	0	2	2	2017	21	0.21964
-4.31434	17.9344	MOK02	T6	0	2	2	2017	10	0.363461
-4.31485	17.9346	MOK03	T6	0	2	2	2017	19	0.313423
-4.31516	17.9346	MOK04	T6	0	2	2	2017	17	0.267465
-4.31582	17.9348	MOK05	T6	0	2	2	2017	11	0.27695
-4.317	17.9352	MOK06	T6	0	2	2	2017	1	0.461081
-4.31802	17.9349	MOK07	T6	0	2	2	2017	3	0.501745
-4.31859	17.9347	MOK08	T6	0	2	2	2017	8	0.420243
-4.28835	17.9823	G102	Exploratory	0	2	3	2017	3257	0.100805
-4.28789	17.9839	G103	Exploratory	0	2	3	2017	3426	0.102403
-4.28328	17.9799	G104	Exploratory	0	2	3	2017	2969	0.111717
-4.29624	17.9605	G197	Exploratory	0	2	3	2017	1408	0.0962022
-4.28402	17.9639	G199	Exploratory	3	2	3	2017	1188	0.315637
-4.28449	17.976	G202	Exploratory	1	2	3	2017	2530	0.0980681
-4.31877	17.951	H201	Exploratory	0	2	3	2017	1694	0.132696
-4.54829	17.6805	CUD01	Exploratory	0	2	3	2017	23047	0.32715
-4.54741	17.681	CUD02	Exploratory	0	2	3	2017	23016	0.118196
-4.54725	17.6801	CUD03	Exploratory	0	2	3	2017	23115	0.13038
-4.5462	17.6809	CUD04	Exploratory	0	2	3	2017	23057	0.394894
-4.54542	17.6809	CUD05	Exploratory	0	2	3	2017	23079	0.100933
-4.54528	17.6801	CUD06	Exploratory	0	2	3	2017	23165	0.269048
-4.54521	17.68	CUD07	Exploratory	0	2	3	2017	23173	0.267952
-4.54417	17.681	CUD08	Exploratory	0	2	3	2017	23100	0.107356
-4.54405	17.6801	CUD09	Exploratory	0	2	3	2017	23197	0.128454
-4.54279	17.6811	CUD10	Exploratory	0	2	3	2017	23129	0.125192
-4.56157	17.6941	MBD01	Exploratory	0	2	3	2017	21121	0.157132
-4.56167	17.6946	MBD02	Exploratory	0	2	3	2017	21062	0.151431
-4.56151	17.6943	MBD03	Exploratory	0	2	3	2017	21108	0.380984
-4.56231	17.6941	MBD04	Exploratory	0	2	3	2017	21092	0.183756
-4.56327	17.6933	MBD05	Exploratory	0	2	3	2017	21142	0.178348
-4.56382	17.6927	MBD06	Exploratory	0	2	3	2017	21183	0.201208
-4.5646	17.6921	MBD07	Exploratory	0	2	3	2017	21214	0.272766
-4.5647	17.6919	MBD08	Exploratory	0	2	3	2017	21231	0.306053
-4.56472	17.6912	MBD09	Exploratory	0	2	3	2017	21300	0.172467
-4.563	17.685	MBD10	Exploratory	0	2	3	2017	22021	0.172907
-4.56287	17.6844	MBD11	Exploratory	0	2	3	2017	22087	0.170902
-4.56323	17.6841	MBD12	Exploratory	0	2	3	2017	22102	0.19132
-4.56348	17.6845	MBD13	Exploratory	0	2	3	2017	22049	0.176017
-4.56264	17.6852	MBD14	Exploratory	0	2	3	2017	22006	0.311348
-4.56493	17.6983	BAC01	Exploratory	0	2	3	2017	20559	0.288441
-4.56505	17.6994	BAC02	Exploratory	0	2	3	2017	20440	0.183249
-4.56459	17.6995	BAC03	Exploratory	0	2	3	2017	20444	0.194326
-4.56452	17.6986	BAC04	Exploratory	0	2	3	2017	20543	0.193584
-4.56461	17.6976	BAC05	Exploratory	0	2	3	2017	20637	0.332518
-4.56385	17.6976	BAC06	Exploratory	0	2	3	2017	20667	0.159098
-4.56333	17.6961	BAC07	Exploratory	0	2	3	2017	20847	0.171888
-4.56281	17.6963	BAC08	Exploratory	0	2	3	2017	20843	0.160943
-4.54026	17.6894	MNV01	Exploratory	0	2	3	2017	22310	0.125903
-4.54011	17.6897	MNV02	Exploratory	0	2	3	2017	22283	0.144878
-4.53993	17.6902	MNV03	Exploratory	0	2	3	2017	22235	0.155212
-4.53982	17.69	MNV04	Exploratory	0	2	3	2017	22259	0.152199
-4.55243	17.7039	MNV05	Exploratory	0	2	3	2017	20406	0.0859498
-4.55193	17.7053	MNV06	Exploratory	0	2	3	2017	20272	0.103865
-4.55169	17.7055	MNV07	Exploratory	0	2	3	2017	20252	0.0979445
-4.55144	17.7055	MNV08	Exploratory	0	2	3	2017	20259	0.0918915
-4.40011	17.7033	GON01	Exploratory	2	2	3	2017	24211	0.148818
-4.40059	17.703	GON02	Exploratory	0	2	3	2017	24251	0.132204
-4.40106	17.7029	GON03	Exploratory	0	2	3	2017	24282	0.147044
-4.40144	17.7027	GON04	Exploratory	0	2	3	2017	24308	0.123129
-4.40588	17.6997	GON05	Exploratory	0	2	3	2017	24737	0.169372
-4.40472	17.7003	GON06	Exploratory	0	2	3	2017	24645	0.172051
-4.40455	17.7004	GON07	Exploratory	1	2	3	2017	24631	0.16332
-4.4041	17.6998	GON08	Exploratory	0	2	3	2017	24681	0.18613
-4.40362	17.6995	GON09	Exploratory	0	2	3	2017	24707	0.227862
-4.40326	17.7008	GON10	Exploratory	0	2	3	2017	24557	0.310045
-4.40269	17.7009	GON11	Exploratory	0	2	3	2017	24528	0.262331
-4.40222	17.7012	GON12	Exploratory	0	2	3	2017	24494	0.260435
-4.40084	17.7012	GON13	Exploratory	0	2	3	2017	24458	0.215545
-4.40088	17.7016	GON14	Exploratory	0	2	3	2017	24417	0.117894
-4.56959	17.6543	CUD11	Exploratory	0	2	3	2017	24768	0.182632
-4.56979	17.6541	CUD12	Exploratory	0	2	3	2017	24778	0.283336
-4.56931	17.653	CUD13	Exploratory	0	2	3	2017	24919	0.149154
-4.57023	17.6532	CUD14	Exploratory	0	2	3	2017	24851	0.407122
-4.56879	17.6513	CUD15	Exploratory	0	2	3	2017	25107	0.394553
-4.56892	17.6514	CUD16	Exploratory	0	2	3	2017	25097	0.381102
-4.56886	17.6505	CUD17	Exploratory	0	2	3	2017	25188	0.386003
-4.5676	17.6473	CUD18	Exploratory	0	2	3	2017	25570	0.407383
-4.56755	17.6473	CUD19	Exploratory	0	2	3	2017	25576	0.502199
-4.56749	17.6473	CUD20	Exploratory	0	2	3	2017	25571	0.324501
-4.37955	17.7909	KII01	Exploratory	0	2	3	2017	14224	0.0928341
-4.37941	17.7903	KII02	Exploratory	0	2	3	2017	14283	0.0797159
-4.37882	17.7899	KII03	Exploratory	0	2	3	2017	14318	0.0972479
-4.37864	17.7897	KII04	Exploratory	0	2	3	2017	14335	0.100845
-4.37827	17.7893	KII05	Exploratory	0	2	3	2017	14372	0.10246
-4.37821	17.789	KII06	Exploratory	0	2	3	2017	14399	0.100696
-4.37769	17.7887	KII07	Exploratory	0	2	3	2017	14427	0.101439
-4.3774	17.7882	KII08	Exploratory	0	2	3	2017	14475	0.115166
-4.36187	17.8428	BKK01	Exploratory	0	2	3	2017	8225	0.0843387
-4.36171	17.8427	BKK02	Exploratory	0	2	3	2017	8238	0.0890383
-4.36135	17.8427	BKK03	Exploratory	0	2	3	2017	8235	0.097748
-4.36089	17.8428	BKK04	Exploratory	0	2	3	2017	8220	0.0833386
-4.36076	17.8426	BKK05	Exploratory	0	2	3	2017	8234	0.0816554
-4.36088	17.8424	BKK06	Exploratory	0	2	3	2017	8257	0.0828934
-4.36088	17.8422	BKK07	Exploratory	0	2	3	2017	8283	0.0925719
-4.36104	17.8421	BKK08	Exploratory	0	2	3	2017	8300	0.0959114
-4.35468	17.854	BKK09	Exploratory	0	2	3	2017	6938	0.0786852
-4.3539	17.8529	BKK10	Exploratory	0	2	3	2017	7059	0.0716315
-4.35356	17.8528	BKK11	Exploratory	0	2	3	2017	7061	0.0716315
-4.35498	17.8535	BKK12	Exploratory	0	2	3	2017	6998	0.0786852
-4.33749	17.8499	MSG01	Exploratory	0	2	3	2017	7313	0.0785307
-4.33722	17.8496	MSG02	Exploratory	0	2	3	2017	7353	0.0818718
-4.33698	17.8493	MSG03	Exploratory	0	2	3	2017	7383	0.0905149
-4.33669	17.8492	MSG04	Exploratory	0	2	3	2017	7399	0.0889271
-4.33628	17.849	MSG05	Exploratory	0	2	3	2017	7428	0.0815725
-4.33637	17.8496	MSG06	Exploratory	0	2	3	2017	7356	0.0764079
-4.33622	17.8499	MSG07	Exploratory	0	2	3	2017	7326	0.0764079
-4.33601	17.85	MSG08	Exploratory	0	2	3	2017	7319	0.0819227
-4.34058	17.8502	MSG09	Exploratory	0	2	3	2017	7284	0.0803793
-4.34151	17.8502	MSG10	Exploratory	0	2	3	2017	7278	0.0736129
-4.34094	17.8507	MSG11	Exploratory	0	2	3	2017	7228	0.0788025
-4.34227	17.8516	MSG12	Exploratory	0	2	3	2017	7132	0.0695178
-4.31699	17.83	SNZ01	Exploratory	0	2	3	2017	9739	0.256121
-4.31675	17.8302	SNZ02	Exploratory	0	2	3	2017	9717	0.219018
-4.31657	17.8305	SNZ03	Exploratory	0	2	3	2017	9693	0.201098
-4.31648	17.8307	SNZ04	Exploratory	0	2	3	2017	9667	0.185926
-4.31643	17.8309	SNZ05	Exploratory	0	2	3	2017	9648	0.187579
-4.31628	17.831	SNZ06	Exploratory	0	2	3	2017	9638	0.181488
-4.70683	17.9714	ZWA01	T7	0	2	5	2017	9	0.217538
-4.70627	17.9716	ZWA02	T7	0	2	5	2017	25	0.22155
-4.70606	17.9718	ZWA03	T7	0	2	5	2017	7	0.218621
-4.70596	17.9722	ZWA04	T7	0	2	5	2017	9	0.226507
-4.70599	17.9726	ZWA05	T7	0	2	5	2017	18	0.135896
-4.70586	17.9727	ZWA06	T7	0	2	5	2017	13	0.127712
-4.70582	17.9729	ZWA07	T7	0	2	5	2017	10	0.136568
-4.70994	17.9712	ZWA08	T7	0	2	5	2017	315	0.0894626
-4.70414	17.9837	MBA01	T7	0	2	5	2017	27	0.456326
-4.70347	17.9843	MBA02	T7	0	2	5	2017	25	0.212096
-4.70313	17.9845	MBA03	T7	0	2	5	2017	22	0.214093
-4.70256	17.9851	MBA04	T7	0	2	5	2017	43	0.155765
-4.70166	17.9854	MBA05	T7	0	2	5	2017	31	0.17942
-4.70107	17.9857	MBA06	T7	0	2	5	2017	20	0.232926
-4.70054	17.9862	MBA07	T7	0	2	5	2017	70	0.107511
-4.70491	17.9836	MBA08	T7	0	2	5	2017	40	0.443064
-4.60839	17.8873	SAK01	T7	0	2	5	2017	11	0.394142
-4.60734	17.8875	SAK02	T7	0	2	5	2017	6	0.223923
-4.60791	17.8874	SAK03	T7	0	2	5	2017	9	0.180582
-4.60877	17.8872	SAK04	T7	0	2	5	2017	18	0.302339
-4.60873	17.8868	SAK05	T7	0	2	5	2017	28	0.451401
-4.6081	17.8869	SAK06	T7	0	2	5	2017	29	0.517164
-4.60762	17.8869	SAK07	T7	2	2	5	2017	25	0.542762
-4.6071	17.8871	SAK08	T7	0	2	5	2017	15	0.557927
-4.70844	17.8843	KGB01	T7	0	2	5	2017	3	0.579386
-4.70909	17.8847	KGB02	T7	0	2	5	2017	8	0.527819
-4.70953	17.8847	KGB03	T7	0	2	5	2017	4	0.388837
-4.70985	17.885	KGB04	T7	0	2	5	2017	4	0.441091
-4.70979	17.8842	KGB05	T7	0	2	5	2017	6	0.651571
-4.70943	17.884	KGB06	T7	0	2	5	2017	10	0.261588
-4.70932	17.884	KGB07	T7	0	2	5	2017	16	0.264032
-4.70881	17.8839	KGB08	T7	0	2	5	2017	16	0.447659
-4.66605	18.0386	KPT01	T7	1	2	5	2017	3702	0.112991
-4.66588	18.0385	KPT02	T7	0	2	5	2017	3679	0.146959
-4.66555	18.0378	KPT03	T7	0	2	5	2017	3595	0.146204
-4.66381	18.0357	KPT04	T7	0	2	5	2017	3312	0.15762
-4.66375	18.0356	KPT05	T7	0	2	5	2017	3299	0.165227
-4.66171	18.0348	KPT06	T7	0	2	5	2017	3148	0.162274
-4.66162	18.035	KPT07	T7	0	2	5	2017	3158	0.184119
-4.66007	18.0339	KPT08	T7	0	2	5	2017	2995	0.119815
-4.56656	18.001	KBB01	T7	0	2	5	2017	36	0.173583
-4.5666	18.0006	KBB02	T7	0	2	5	2017	12	0.181964
-4.56604	18.0004	KBB03	T7	0	2	5	2017	20	0.191407
-4.56559	18.0005	KBB04	T7	0	2	5	2017	5	0.329582
-4.56527	18.0001	KBB05	T7	0	2	5	2017	8	0.288573
-4.56487	17.9997	KBB06	T7	0	2	5	2017	9	0.224267
-4.56454	17.9991	KBB07	T7	0	2	5	2017	15	0.137716
-4.56421	17.999	KBB08	T7	0	2	5	2017	10	0.170969
-4.54978	17.979	KAF01	T7	0	2	5	2017	92	0.27584
-4.55054	17.9784	KAF02	T7	NA	2	5	2017	9	0.436102
-4.55043	17.9781	KAF03	T7	0	2	5	2017	5	0.394925
-4.55095	17.9777	KAF04	T7	0	2	5	2017	7	0.416273
-4.55144	17.9774	KAF05	T7	0	2	5	2017	6	0.491018
-4.55119	17.9779	KAF06	T7	0	2	5	2017	7	0.526547
-4.55104	17.9786	KAF07	T7	0	2	5	2017	12	0.403321
-4.55115	17.979	KAF08	T7	0	2	5	2017	9	0.256609
-4.52593	17.9347	KBL01	T7	0	2	5	2017	9	0.577948
-4.52559	17.9347	KBL02	T7	0	2	5	2017	46	0.364641
-4.52505	17.9346	KBL03	T7	0	2	5	2017	7	0.236025
-4.52738	17.9344	KBL04	T7	0	2	5	2017	5	0.570277
-4.52608	17.9341	KBL05	T7	0	2	5	2017	7	0.339263
-4.5266	17.9341	KBL06	T7	0	2	5	2017	7	0.293877
-4.52647	17.9346	KBL07	T7	0	2	5	2017	4	0.500172
-4.52777	17.934	KBL08	T7	0	2	5	2017	2	0.479389
-4.50122	17.9645	YAS01	T7	0	2	5	2017	2	0.627378
-4.50148	17.9647	YAS02	T7	0	2	5	2017	41	0.380968
-4.50093	17.965	YAS03	T7	0	2	5	2017	17	0.557689
-4.50082	17.9654	YAS04	T7	0	2	5	2017	9	0.458098
-4.50182	17.9636	YAS05	T7	0	2	5	2017	7	0.628866
-4.50142	17.9637	YAS06	T7	0	2	5	2017	8	0.540226
-4.50088	17.9638	YAS07	T7	0	2	5	2017	19	0.630802
-4.50007	17.9648	YAS08	T7	0	2	5	2017	12	0.391669
-4.31374	17.9343	MOK01	Exploratory	0	2	5	2017	5	0.21964
-4.31434	17.9344	MOK02	Exploratory	0	2	5	2017	6	0.363461
-4.31485	17.9346	MOK03	Exploratory	0	2	5	2017	23	0.313423
-4.31516	17.9346	MOK04	Exploratory	0	2	5	2017	7	0.267465
-4.31582	17.9348	MOK05	Exploratory	0	2	5	2017	25	0.27695
-4.317	17.9352	MOK06	Exploratory	0	2	5	2017	23	0.461081
-4.31802	17.9349	MOK07	Exploratory	0	2	5	2017	5	0.501745
-4.31859	17.9347	MOK08	Exploratory	0	2	5	2017	10	0.420243
-4.20561	17.9393	BUS01	Exploratory	0	2	5	2017	3942	0.473096
-4.20608	17.9397	BUS02	Exploratory	0	2	5	2017	3892	0.474098
-4.20662	17.9399	BUS03	Exploratory	0	2	5	2017	3834	0.432721
-4.20742	17.9406	BUS04	Exploratory	0	2	5	2017	3750	0.383494
-4.20772	17.9408	BUS05	Exploratory	0	2	5	2017	3718	0.310592
-4.20799	17.9412	BUS06	Exploratory	0	2	5	2017	3693	0.237711
-4.20806	17.9413	BUS07	Exploratory	0	2	5	2017	3686	0.239928
-4.2072	17.9404	BUS08	Exploratory	0	2	5	2017	3773	0.317288
-4.70478	17.8853	KGB01	Exploratory	0	2	5	2017	322	0.0873441
-4.70509	17.8861	KGB02	Exploratory	0	2	5	2017	357	0.0798838
-4.70512	17.887	KGB03	Exploratory	0	2	5	2017	431	0.0772676
-4.7042	17.8872	KGB04	Exploratory	0	2	5	2017	512	0.0857949
-4.70571	17.8876	KGB05	Exploratory	0	2	5	2017	450	0.0798838
-4.70594	17.8886	KGB06	Exploratory	0	2	5	2017	402	0.0821917
-4.70606	17.8895	KGB07	Exploratory	0	2	5	2017	384	0.0945763
-4.70634	17.8904	KGB08	Exploratory	0	2	5	2017	372	0.109838
-4.60591	17.9322	KIB1	Exploratory	0	2	5	2017	4956	0.0950516
-4.60681	17.9322	KIB2	Exploratory	0	2	5	2017	4956	0.101791
-4.60503	17.9324	KIB3	Exploratory	0	2	5	2017	4982	0.101791
-4.605	17.9333	KIB4	Exploratory	0	2	5	2017	5083	0.0950516
-4.60443	17.9423	KIB5	Exploratory	0	2	5	2017	5812	0.0973639
-4.60361	17.9427	KIB6	Exploratory	0	2	5	2017	5720	0.0947145
-4.60276	17.943	KIB7	Exploratory	0	2	5	2017	5625	0.106986
-4.60198	17.9435	KIB8	Exploratory	0	2	5	2017	5538	0.147242
-4.6989	17.914	KIM1	Exploratory	0	2	5	2017	2435	0.0694079
-4.57526	17.9504	KIM2	Exploratory	0	2	5	2017	2677	0.0979212
-4.57442	17.9501	KIM3	Exploratory	1	2	5	2017	2578	0.0987193
-4.57353	17.9501	KIM4	Exploratory	0	2	5	2017	2482	0.100528
-4.57569	17.9448	KIM5	Exploratory	0	2	5	2017	2629	0.0660606
-4.57659	17.9447	KIM6	Exploratory	0	2	5	2017	2728	0.0654629
-4.57747	17.9449	KIM7	Exploratory	0	2	5	2017	2827	0.0665423
-4.57837	17.9449	KIM8	Exploratory	0	2	5	2017	2926	0.0654629
-4.67482	17.8968	MIB1	Exploratory	0	2	5	2017	3575	0.113193
-4.67445	17.896	MIB2	Exploratory	0	2	5	2017	3481	0.104838
-4.67391	17.8953	MIB3	Exploratory	0	2	5	2017	3396	0.0920859
-4.67301	17.8952	MIB4	Exploratory	0	2	5	2017	3359	0.109891
-4.68	17.9	MIB5	Exploratory	0	2	5	2017	3392	0.0869258
-4.68025	17.8991	MIB6	Exploratory	0	2	5	2017	3349	0.109864
-4.68111	17.8989	MIB7	Exploratory	0	2	5	2017	3251	0.0943881
-4.6817	17.8996	MIB8	Exploratory	0	2	5	2017	3199	0.101903
-4.70667	17.9107	KWM1	Exploratory	0	2	5	2017	1679	0.089715
-4.7065	17.9109	KWM2	Exploratory	0	2	5	2017	1711	0.127699
-4.70615	17.9113	KWM3	Exploratory	0	2	5	2017	1763	0.125753
-4.70588	17.9114	KWM4	Exploratory	0	2	5	2017	1794	0.106418
-4.69961	17.9124	KWM5	Exploratory	0	2	5	2017	2245	0.0715044
-4.69951	17.9128	KWM6	Exploratory	0	2	5	2017	2281	0.067422
-4.69948	17.9131	KWM7	Exploratory	0	2	5	2017	2312	0.064837
-4.69937	17.9135	KWM8	Exploratory	0	2	5	2017	2363	0.064837
-4.57091	17.9663	KZM1	Exploratory	1	2	5	2017	2145	0.138901
-4.57065	17.9661	KZM2	Exploratory	0	2	5	2017	2115	0.151496
-4.57043	17.9658	KZM3	Exploratory	0	2	5	2017	2088	0.151063
-4.57032	17.9656	KZM4	Exploratory	1	2	5	2017	2073	0.128107
-4.57308	17.9595	KZM5	Exploratory	0	2	5	2017	2424	0.0851927
-4.57345	17.9595	KZM6	Exploratory	0	2	5	2017	2463	0.075032
-4.57381	17.9596	KZM7	Exploratory	0	2	5	2017	2501	0.0704506
-4.57421	17.9596	KZM8	Exploratory	0	2	5	2017	2543	0.0688473
-4.69523	17.9452	KW1	Exploratory	0	2	5	2017	2645	0.0790454
-4.69435	17.9451	KW2	Exploratory	0	2	5	2017	2696	0.0846691
-4.69364	17.9456	KW3	Exploratory	0	2	5	2017	2672	0.0898952
-4.69277	17.9459	KW4	Exploratory	0	2	5	2017	2690	0.0854542
-4.69237	17.9467	KW5	Exploratory	0	2	5	2017	2630	0.114214
-4.6918	17.9474	KW6	Exploratory	0	2	5	2017	2593	0.115794
-4.6912	17.9481	KW7	Exploratory	0	2	5	2017	2563	0.156911
-4.69145	17.9489	KW8	Exploratory	0	2	5	2017	2467	0.151044
-4.69144	17.9489	KBB1	Exploratory	0	2	5	2017	2467	0.151044
-4.58067	17.9818	KBB2	Exploratory	0	2	5	2017	2503	0.167468
-4.58125	17.9825	KBB3	Exploratory	0	2	5	2017	2519	0.167797
-4.58195	17.9831	KBB4	Exploratory	0	2	5	2017	2509	0.135664
-4.57857	17.975	KBB5	Exploratory	0	2	5	2017	2622	0.06514
-4.57917	17.9743	KBB6	Exploratory	0	2	5	2017	2714	0.0736786
-4.57997	17.9739	KBB7	Exploratory	0	2	5	2017	2813	0.0655909
-4.58079	17.9743	KBB8	Exploratory	0	2	5	2017	2878	0.0675023
-4.53776	17.9869	ZAN1	Exploratory	1	2	5	2017	1521	0.221589
-4.53858	17.9874	ZAN2	Exploratory	0	2	5	2017	1458	0.156945
-4.53945	17.987	ZAN3	Exploratory	0	2	5	2017	1354	0.169212
-4.5403	17.9865	ZAN4	Exploratory	0	2	5	2017	1243	0.221386
-4.53739	17.9802	ZAN5	Exploratory	1	2	5	2017	1371	0.0688987
-4.53776	17.9794	ZAN6	Exploratory	0	2	5	2017	1330	0.0683286
-4.5369	17.9791	ZAN7	Exploratory	0	2	5	2017	1427	0.0662087
-4.53586	17.979	ZAN8	Exploratory	1	2	5	2017	1540	0.0693224
-4.40225	17.8446	KIT1	Exploratory	0	2	5	2017	9469	0.0768601
-4.40307	17.845	KIT2	Exploratory	0	2	5	2017	9462	0.0739728
-4.4035	17.8458	KIT3	Exploratory	0	2	5	2017	9398	0.0827081
-4.40435	17.8461	KIT4	Exploratory	0	2	5	2017	9400	0.089535
-4.39109	17.841	KIT5	Exploratory	0	2	5	2017	9296	0.0763345
-4.39135	17.8401	KIT6	Exploratory	0	2	5	2017	9395	0.0763345
-4.39202	17.8395	KIT7	Exploratory	0	2	5	2017	9487	0.0729992
-4.39265	17.8388	KIT8	Exploratory	0	2	5	2017	9582	0.0800058
-4.31879	17.951	CEM1	Exploratory	1	3	5	2017	1701	0.142358
-4.31914	17.9518	CEM2	Exploratory	7	3	5	2017	1784	0.134112
-4.31995	17.9516	CEM3	Exploratory	3	3	5	2017	1850	0.148637
-4.32005	17.9508	CEM4	Exploratory	2	3	5	2017	1771	0.098212
-4.31972	17.9495	CEM5	Exploratory	1	3	5	2017	1623	0.0822931
-4.32018	17.9486	CEM6	Exploratory	0	3	5	2017	1531	0.0929007
-4.32056	17.9475	CEM7	Exploratory	0	3	5	2017	1427	0.0720667
-4.3205	17.9464	CEM8	Exploratory	0	3	5	2017	1299	0.0784236
-4.36362	17.8451	BUM1	Exploratory	0	2	5	2017	7999	0.0815997
-4.36391	17.8459	BUM2	Exploratory	0	2	5	2017	7910	0.0829369
-4.36403	17.8468	BUM3	Exploratory	0	2	5	2017	7813	0.0820755
-4.36405	17.8478	BUM4	Exploratory	0	2	5	2017	7705	0.0826614
-4.35496	17.8538	BUM5	Exploratory	0	2	5	2017	6956	0.0761567
-4.35437	17.8532	BUM6	Exploratory	0	2	5	2017	7023	0.0750631
-4.3536	17.8528	BUM7	Exploratory	0	2	5	2017	7068	0.0716315
-4.35384	17.8538	BUM8	Exploratory	0	2	5	2017	6950	0.0783139
-4.83192	18.1188	LUL1	Exploratory	0	2	5	2017	18172	0.0776706
-4.30703	17.9108	LUL2	Exploratory	0	2	5	2017	1944	0.124635
-4.30793	17.9108	LUL3	Exploratory	0	2	5	2017	1864	0.107444
-4.30875	17.9104	LUL4	Exploratory	0	2	5	2017	1825	0.0931829
-4.3051	17.9171	LUL5	Exploratory	0	2	5	2017	1816	0.0916199
-4.30431	17.9176	LUL6	Exploratory	0	2	5	2017	1888	0.098585
-4.30345	17.9173	LUL7	Exploratory	0	2	5	2017	1969	0.0940325
-4.30273	17.9179	LUL8	Exploratory	0	2	5	2017	1933	0.103055
-4.3716	17.8151	MISI1	Exploratory	0	2	5	2017	11419	0.0876167
-4.37179	17.8149	MISI2	Exploratory	0	2	5	2017	11445	0.0842717
-4.372	17.8147	MISI3	Exploratory	0	2	5	2017	11471	0.0896341
-4.37228	17.8142	MISI4	Exploratory	0	2	5	2017	11528	0.104208
-4.37433	17.8086	MISI5	Exploratory	0	2	5	2017	12188	0.0822294
-4.37438	17.808	MISI6	Exploratory	0	2	5	2017	12248	0.0839665
-4.37428	17.8077	MISI7	Exploratory	0	2	5	2017	12288	0.0839665
-4.37367	17.8074	MISI8	Exploratory	0	2	5	2017	12304	0.0840304
-4.34189	17.9539	MOKPOND1	Exploratory	3	2	5	2017	3020	0.0748001
-4.34722	17.9532	MOKPOND2	Exploratory	0	2	5	2017	3054	0.0649716
-4.34171	17.9525	MOKPOND3	Exploratory	16	2	5	2017	2895	0.0774457
-4.34756	17.9524	MOKPOND4	Exploratory	5	2	5	2017	2963	0.0664163
-4.34827	17.9521	MOKPOND5	Exploratory	5	2	5	2017	2924	0.069248
-4.34171	17.9507	PNLTHA1	Exploratory	0	2	5	2017	2757	0.0750354
-4.34198	17.951	PNLTHA2	Exploratory	0	2	5	2017	2808	0.0729992
-4.34281	17.9527	PNLTHA3	Exploratory	2	2	5	2017	3002	0.0682721
-4.49409	17.6926	MANI01	Exploratory	0	2	5	2017	23419	0.134862
-4.49411	17.6923	MANI02	Exploratory	0	2	5	2017	23446	0.12548
-4.4943	17.6921	MANI03	Exploratory	0	2	5	2017	23459	0.120578
-4.49474	17.692	MANI04	Exploratory	0	2	5	2017	23453	0.163157
-4.49492	17.692	MANI05	Exploratory	0	2	5	2017	23443	0.220303
-4.48092	17.6709	MIBII01	Exploratory	0	2	5	2017	26154	0.0914507
-4.48097	17.6705	MIBI02	Exploratory	0	2	5	2017	26194	0.0986544
-4.48108	17.6701	MIBI03	Exploratory	0	2	5	2017	26237	0.106359
-4.48111	17.6692	MIBI04	Exploratory	0	2	5	2017	26327	0.137495
-4.48092	17.6713	MIBI05	Exploratory	0	2	5	2017	26117	0.0932372
-4.48056	17.6723	MIBI06	Exploratory	0	2	5	2017	26017	0.104374
-4.48117	17.6686	MIBI07	Exploratory	0	2	5	2017	26390	0.201848
-4.39999	17.7033	GON15	Exploratory	0	2	5	2017	24205	0.162039
-4.39956	17.7034	GON16	Exploratory	0	2	5	2017	24191	0.140193
-4.40058	17.703	GON17	Exploratory	0	2	5	2017	24258	0.132018
-4.40108	17.7028	GON18	Exploratory	0	2	5	2017	24287	0.147044
-4.40182	17.7025	GON19	Exploratory	0	2	5	2017	24344	0.129545
-4.40248	17.7022	GON20	Exploratory	0	2	5	2017	24382	0.125527
-4.4033	17.7018	GON21	Exploratory	0	2	5	2017	24445	0.154968
-4.39914	17.7035	GON22	Exploratory	0	2	5	2017	24172	0.122845
-4.42326	17.7145	KIB01	Exploratory	0	2	5	2017	23678	0.244819
-4.4233	17.7142	KIB02	Exploratory	0	2	5	2017	23712	0.251553
-4.42313	17.714	KIB03	Exploratory	0	2	5	2017	23733	0.187639
-4.42351	17.7141	KIB04	Exploratory	0	2	5	2017	23734	0.227528
-4.42417	17.7146	KIB05	Exploratory	0	2	5	2017	23709	0.15437
-4.42359	17.7135	KIB06	Exploratory	0	2	5	2017	23797	0.131634
-4.42337	17.7132	KIB07	Exploratory	0	2	5	2017	23819	0.174327
-4.42353	17.7128	KIB08	Exploratory	0	2	5	2017	23869	0.129954
-4.42323	17.7124	KIB09	Exploratory	0	2	5	2017	23903	0.124708
-4.42373	17.7123	KIB10	Exploratory	0	2	5	2017	23932	0.143785
-4.3548	17.767	KW101	Exploratory	0	2	5	2017	16595	0.323272
-4.35444	17.7669	KW101	Exploratory	0	2	5	2017	16600	0.390725
-4.354	17.7667	KW103	Exploratory	0	2	5	2017	16622	0.3386
-4.35369	17.7665	KW104	Exploratory	1	2	5	2017	16653	0.319063
-4.35667	17.7671	KW105	Exploratory	0	2	5	2017	16593	0.161763
-4.35893	17.7679	KW106	Exploratory	0	2	5	2017	16510	0.318791
-4.357	17.7657	KW107	Exploratory	0	2	5	2017	16742	0.20428
-4.35659	17.7661	KW108	Exploratory	0	2	5	2017	16699	0.137155
-4.35575	17.7664	KW109	Exploratory	0	2	5	2017	16668	0.233257
-4.35511	17.7663	KW110	Exploratory	0	2	5	2017	16674	0.23918
-4.34214	17.7823	KIN01	Exploratory	0	2	5	2017	14861	0.360551
-4.34266	17.7815	KIN02	Exploratory	0	2	5	2017	14952	0.241025
-4.34287	17.7811	KIN03	Exploratory	0	2	5	2017	14995	0.261689
-4.34192	17.7824	KIN04	Exploratory	1	2	5	2017	14843	0.36055
-4.34081	17.7827	KIN05	Exploratory	2	2	5	2017	14808	0.437044
-4.34052	17.7827	KIN06	Exploratory	0	2	5	2017	14808	0.454469
-4.3402	17.7829	KIN07	Exploratory	0	2	5	2017	14794	0.253972
-4.3392	17.7831	KIN08	Exploratory	1	2	5	2017	14765	0.250603
-4.31698	17.8301	MAL01	Exploratory	1	2	5	2017	9736	0.21959
-4.31722	17.8292	MAL02	Exploratory	0	2	5	2017	9822	0.18208
-4.31739	17.8287	MAL03	Exploratory	1	2	5	2017	9883	0.179024
-4.31757	17.8281	MAL04	Exploratory	2	2	5	2017	9942	0.154849
-4.31675	17.8275	MAL05	Exploratory	NA	2	5	2017	10017	0.125226
-4.31658	17.8279	MAL06	Exploratory	0	2	5	2017	9976	0.164207
-4.31623	17.8287	MAL07	Exploratory	8	2	5	2017	9899	0.261566
-4.31611	17.8291	MAL08	Exploratory	0	2	5	2017	9848	0.196726
-4.34255	17.8435	MOS01	Exploratory	0	2	5	2017	8067	0.181514
-4.34206	17.8427	MOS02	Exploratory	0	2	5	2017	8146	0.144275
-4.34168	17.8423	MOS03	Exploratory	0	2	5	2017	8191	0.157363
-4.34138	17.8422	MOS04	Exploratory	0	2	5	2017	8209	0.143542
-4.34097	17.8417	MOS05	Exploratory	0	2	5	2017	8258	0.162574
-4.34066	17.8416	MOS06	Exploratory	0	2	5	2017	8268	0.158631
-4.34084	17.841	MOS07	Exploratory	0	2	5	2017	8336	0.177263
-4.34056	17.8407	MOS08	Exploratory	0	2	5	2017	8369	0.186621
-4.362	17.8137	MIS01	Exploratory	0	4	5	2017	11448	0.0854912
-4.36201	17.8141	MIS02	Exploratory	0	4	5	2017	11410	0.0843916
-4.36222	17.8144	MIS03	Exploratory	0	4	5	2017	11376	0.0915532
-4.36242	17.8147	MIS04	Exploratory	0	4	5	2017	11342	0.088117
-4.36377	17.813	MIS05	Exploratory	0	4	5	2017	11543	0.0873673
-4.36324	17.813	MIS06	Exploratory	0	4	5	2017	11544	0.108213
-4.36358	17.8122	MIS07	Exploratory	0	4	5	2017	11636	0.0985839
-4.36365	17.8116	MIS08	Exploratory	0	4	5	2017	11702	0.101042
-4.27216	17.8642	ING01	Exploratory	NA	2	5	2017	8317	0.274881
-4.27144	17.8642	ING02	Exploratory	1	2	5	2017	8331	0.212129
-4.2702	17.864	ING03	Exploratory	0	2	5	2017	8354	0.280916
-4.26975	17.8639	ING04	Exploratory	0	2	5	2017	8374	0.23556
-4.26847	17.864	ING05	Exploratory	4	2	5	2017	8379	0.215853
-4.27238	17.8642	ING06	Exploratory	2	2	5	2017	8316	0.312837
-4.27298	17.8642	ING07	Exploratory	0	2	5	2017	8283	0.307907
-4.27424	17.8643	ING08	Exploratory	0	2	5	2017	8191	0.397578
-4.28564	17.8579	MBE01	Exploratory	2	2	5	2017	8039	0.211695
-4.2855	17.8577	MBE02	Exploratory	2	2	5	2017	8064	0.223909
-4.28537	17.8577	MBE03	Exploratory	2	2	5	2017	8081	0.266072
-4.28517	17.8571	MBE04	Exploratory	1	2	5	2017	8142	0.204738
-4.28509	17.8568	MBE05	Exploratory	1	2	5	2017	8178	0.146885
-4.28503	17.8566	MBE06	Exploratory	2	2	5	2017	8198	0.172979
-4.28442	17.8548	MBE07	Exploratory	0	2	5	2017	8399	0.303573
-4.28387	17.8551	MBE08	Exploratory	2	2	5	2017	8405	0.277695
-4.20561	17.9393	BUS01	T7	0	2	5	2017	3942	0.473096
-4.20608	17.9397	BUS02	T7	0	2	5	2017	3892	0.474098
-4.20662	17.9399	BUS03	T7	0	2	5	2017	3834	0.432721
-4.20742	17.9406	BUS04	T7	0	2	5	2017	3750	0.383494
-4.20772	17.9408	BUS05	T7	0	2	5	2017	3718	0.310592
-4.20799	17.9412	BUS06	T7	0	2	5	2017	3693	0.237711
-4.20806	17.9413	BUS07	T7	0	2	5	2017	3686	0.239928
-4.2072	17.9404	BUS08	T7	NA	2	5	2017	3773	0.317288
-4.31374	17.9343	MOK01	T7	0	2	5	2017	5	0.21964
-4.31434	17.9344	MOK02	T7	0	2	5	2017	6	0.363461
-4.31485	17.9346	MOK03	T7	0	2	5	2017	23	0.313423
-4.31516	17.9346	MOK04	T7	0	2	5	2017	7	0.267465
-4.31582	17.9348	MOK05	T7	0	2	5	2017	25	0.27695
-4.317	17.9352	MOK06	T7	0	2	5	2017	23	0.461081
-4.31802	17.9349	MOK07	T7	0	2	5	2017	5	0.501745
-4.31859	17.9347	MOK08	T7	0	2	5	2017	10	0.420243
-4.4608	17.962	MUK01	T7	0	2	5	2017	1	0.210198
-4.46072	17.962	MUK02	T7	0	2	5	2017	10	0.278513
-4.46324	17.9603	MUK03	T7	0	2	5	2017	15	0.459191
-4.46273	17.9604	MUK04	T7	0	2	5	2017	5	0.373218
-4.46248	17.9605	MUK05	T7	0	2	5	2017	5	0.328279
-4.46191	17.9606	MUK06	T7	0	2	5	2017	7	0.348097
-4.46173	17.9608	MUK07	T7	0	2	5	2017	25	0.383667
-4.46126	17.9612	MUK08	T7	0	2	5	2017	12	0.171414
-4.54624	17.6809	DUN01	T0	1	2	7	2017	23053	0.408526
-4.54606	17.6809	DUN02	T0	0	2	7	2017	23060	0.118784
-4.54571	17.6808	DUN03	T0	0	2	7	2017	23075	0.120709
-4.54551	17.6809	DUN04	T0	0	2	7	2017	23079	0.100933
-4.54642	17.6812	DUN05	T0	0	2	7	2017	23023	0.131826
-4.54644	17.6814	DUN06	T0	0	2	7	2017	22991	0.118422
-4.54638	17.6817	DUN07	T0	0	2	7	2017	22969	0.106403
-4.54624	17.6821	DUN08	T0	0	2	7	2017	22926	0.110004
-4.39999	17.7033	GON15	T0	1	2	7	2017	24205	0.162039
-4.39956	17.7034	GON16	T0	0	2	7	2017	24191	0.140193
-4.40058	17.703	GON17	T0	0	2	7	2017	24258	0.132018
-4.40108	17.7028	GON18	T0	0	2	7	2017	24287	0.147044
-4.40182	17.7025	GON19	T0	0	2	7	2017	24344	0.129545
-4.40248	17.7022	GON20	T0	0	2	7	2017	24382	0.125527
-4.4033	17.7018	GON21	T0	0	2	7	2017	24445	0.154968
-4.39914	17.7035	GON22	T0	0	2	7	2017	24172	0.122845
-4.42326	17.7145	KIB01	T0	1	2	7	2017	23678	0.244819
-4.4233	17.7142	KIB02	T0	1	2	7	2017	23712	0.251553
-4.42313	17.714	KIB03	T0	0	2	7	2017	23733	0.187639
-4.42351	17.7141	KIB04	T0	0	2	7	2017	23734	0.227528
-4.42417	17.7146	KIB05	T0	0	2	7	2017	23709	0.15437
-4.42359	17.7135	KIB06	T0	0	2	7	2017	23797	0.131634
-4.42337	17.7132	KIB07	T0	0	2	7	2017	23819	0.174327
-4.42353	17.7128	KIB08	T0	0	2	7	2017	23869	0.129954
-4.27216	17.8642	ING01	T0	0	2	7	2017	8317	0.274881
-4.27144	17.8642	ING02	T0	0	2	7	2017	8331	0.212129
-4.2702	17.864	ING03	T0	2	2	7	2017	8354	0.280916
-4.26975	17.8639	ING04	T0	0	2	7	2017	8374	0.23556
-4.26847	17.864	ING05	T0	0	2	7	2017	8379	0.215853
-4.27238	17.8642	ING06	T0	4	2	7	2017	8316	0.312837
-4.27298	17.8642	ING07	T0	0	2	7	2017	8283	0.307907
-4.27424	17.8643	ING08	T0	2	2	7	2017	8191	0.397578
-4.28564	17.8579	MBE01	T0	0	2	7	2017	8039	0.211695
-4.2855	17.8577	MBE02	T0	0	2	7	2017	8064	0.223909
-4.28537	17.8577	MBE03	T0	2	2	7	2017	8081	0.266072
-4.28517	17.8571	MBE04	T0	0	2	7	2017	8142	0.204738
-4.28509	17.8568	MBE05	T0	0	2	7	2017	8178	0.146885
-4.28503	17.8566	MBE06	T0	0	2	7	2017	8198	0.172979
-4.28442	17.8548	MBE07	T0	0	2	7	2017	8399	0.303573
-4.28387	17.8551	MBE08	T0	1	2	7	2017	8405	0.277695
-4.34214	17.7823	KIN01	T0	4	2	7	2017	14861	0.360551
-4.34266	17.7815	KIN02	T0	0	2	7	2017	14952	0.241025
-4.34287	17.7811	KIN03	T0	0	2	7	2017	14995	0.261689
-4.34192	17.7824	KIN04	T0	0	2	7	2017	14843	0.36055
-4.34081	17.7827	KIN05	T0	0	2	7	2017	14808	0.437044
-4.34052	17.7827	KIN06	T0	3	2	7	2017	14808	0.454469
-4.3402	17.7829	KIN07	T0	0	2	7	2017	14794	0.253972
-4.3392	17.7831	KIN08	T0	11	2	7	2017	14765	0.250603
-4.31698	17.8301	MAL01	T0	0	2	7	2017	9736	0.21959
-4.31722	17.8292	MAL02	T0	0	2	7	2017	9822	0.18208
-4.31739	17.8287	MAL03	T0	0	2	7	2017	9883	0.179024
-4.31757	17.8281	MAL04	T0	0	2	7	2017	9942	0.154849
-4.31675	17.8275	MAL05	T0	0	2	7	2017	10017	0.125226
-4.31658	17.8279	MAL06	T0	0	2	7	2017	9976	0.164207
-4.31623	17.8287	MAL07	T0	1	2	7	2017	9899	0.261566
-4.31611	17.8291	MAL08	T0	0	2	7	2017	9848	0.196726
-4.48094	17.6709	MIB01	T0	0	2	7	2017	26155	0.0914507
-4.48098	17.6707	MIB02	T0	0	2	7	2017	26170	0.097831
[truncated: 475 more rows]
